# Supplementary material for: Tetra­kis(ethyl pyridine-4-carboxyl­ate-κN)bis­(thio­cyanato-κN)cobalt(II)
Source: Acta Crystallogr Sect E Struct Rep Online. 2012 May 19;68(Pt 6):m786. doi: 10.1107/S1600536812021988 (PMC3379116; doi:10.1107/S1600536812021988)
Supplement: Supplementary file 1 [file e-68-0m786-sup1.cif]

##############################################################################
#                                                                            #
# This CIF contains the data in a paper accepted for publication in          #
# Acta Crystallographica Section E. It conforms to the requirements of       #
# Notes for Authors for Acta Crystallographica Section E, and has been       #
# peer reviewed under the auspices of the IUCr Commission on Journals.       #
#                                                                            #
# Full details of the Crystallographic Information File format               #
# are given in the paper "The Crystallographic Information File (CIF):       #
# a New Standard Archive File for Crystallography" by S. R. Hall, F. H.      #
# Allen and I. D. Brown [Acta Cryst. (1991), A47, 655-685].                  #
#                                                                            #
# The current version of the core CIF dictionary is obtainable from          #
# ftp://ftp.iucr.org/pub/cif_core.dic.                                       #
#                                                                            #
# Software is freely available for graphical display of the structure(s)     #
# in this CIF. For information consult the CIF software page                 #
# http://www.iucr.org/resources/cif/software.                                #
#                                                                            #
# This file may be used for bona fide research purposes within the           #
# scientific community so long as proper attribution is given to the journal # 
# article from which it was obtained.                                        #
#                                                                            #
##############################################################################
data_I
_audit_creation_method     SHELXL-97
_chemical_name_systematic
;
Tetrakis(ethyl
pyridine-4-carboxylate-\k<i>N</i>)bis(thiocyanato-\k<i>N</i>)cobalt(II)
;
_chemical_name_common     ?
_chemical_formula_moiety     'C34 H36 Co N6 O8 S2'
_chemical_formula_sum     'C34 H36 Co N6 O8 S2'
_chemical_formula_iupac     '[Co (N C S)2 (C8 H9 N O2)4]'
_chemical_formula_weight     779.74
_chemical_melting_point     ?
_symmetry_cell_setting     monoclinic
_symmetry_space_group_name_H-M     'P 21'
_symmetry_space_group_name_Hall     'P 2yb'
loop_
    _symmetry_equiv_pos_as_xyz
    'x, y, z'
    '-x, y+1/2, -z'
_cell_length_a     11.2190(11)
_cell_length_b     14.3742(16)
_cell_length_c     12.0189(13)
_cell_angle_alpha     90.00
_cell_angle_beta     96.4300(10)
_cell_angle_gamma     90.00
_cell_volume     1926.0(4)
_cell_formula_units_Z     2
_cell_measurement_reflns_used     2899
_cell_measurement_theta_min     2.312
_cell_measurement_theta_max     21.648
_cell_measurement_temperature     298(2)
_exptl_crystal_description     'block'
_exptl_crystal_colour     'red'
_exptl_crystal_size_max     0.48
_exptl_crystal_size_mid     0.40
_exptl_crystal_size_min     0.30
_exptl_crystal_density_diffrn     1.345
_exptl_crystal_density_meas     ?
_exptl_crystal_density_method     'not measured'
_exptl_crystal_F_000     810
_exptl_absorpt_coefficient_mu     0.609
_exptl_absorpt_correction_type     multi-scan
_exptl_absorpt_process_details     '(SADABS; Bruker, 2002)'
_exptl_absorpt_correction_T_min     0.7587
_exptl_absorpt_correction_T_max     0.8384
_exptl_special_details     ?
_diffrn_ambient_temperature     298(2)
_diffrn_radiation_type     MoK\a
_diffrn_radiation_wavelength     0.71073
_diffrn_radiation_source     'fine-focus sealed tube'
_diffrn_radiation_monochromator     graphite
_diffrn_measurement_device_type     'Bruker SMART 1000 CCD'
_diffrn_measurement_method     'phi and omega scans'
_diffrn_detector_area_resol_mean     ?
_diffrn_reflns_number     10061
_diffrn_reflns_av_R_equivalents     0.0372
_diffrn_reflns_av_sigmaI/netI     0.0740
_diffrn_reflns_theta_min     2.31
_diffrn_reflns_theta_max     25.01
_diffrn_reflns_theta_full     25.01
_diffrn_measured_fraction_theta_max     0.997
_diffrn_measured_fraction_theta_full     0.997
_diffrn_reflns_limit_h_min     -13
_diffrn_reflns_limit_h_max     13
_diffrn_reflns_limit_k_min     -17
_diffrn_reflns_limit_k_max     16
_diffrn_reflns_limit_l_min     -14
_diffrn_reflns_limit_l_max     13
_diffrn_standards_number     ?
_diffrn_standards_interval_count     ?
_diffrn_standards_interval_time     ?
_diffrn_standards_decay_%     ?
_refine_special_details
;
Refinement of <i>F</i>^2^ against ALL reflections. The weighted <i>R</i>-factor
<i>wR</i> and goodness of fit <i>S</i> are based on <i>F</i>^2^, conventional
<i>R</i>-factors <i>R</i> are based on <i>F</i>, with <i>F</i> set to zero for
negative <i>F</i>^2^. The threshold expression of <i>F</i>^2^ >
\s(<i>F</i>^2^) is used only for calculating <i>R</i>-factors(gt) <i>etc</i>.
and is not relevant to the choice of reflections for refinement.
<i>R</i>-factors based on <i>F</i>^2^ are statistically about twice as large
as those based on <i>F</i>, and <i>R</i>- factors based on ALL data will be
even larger.
;
_reflns_number_total     5985
_reflns_number_gt     4025
_reflns_threshold_expression     I>2sigma(I)
_refine_ls_structure_factor_coef     Fsqd
_refine_ls_matrix_type     full
_refine_ls_R_factor_all     0.0874
_refine_ls_R_factor_gt     0.0474
_refine_ls_wR_factor_gt     0.0996
_refine_ls_wR_factor_ref     0.1221
_refine_ls_goodness_of_fit_ref     1.031
_refine_ls_restrained_S_all     1.031
_refine_ls_number_reflns     5985
_refine_ls_number_parameters     484
_refine_ls_number_restraints     1
_refine_ls_hydrogen_treatment     constr
_refine_ls_weighting_scheme     calc
_refine_ls_weighting_details
         'calc w=1/[\s^2^(Fo^2^)+(0.0362P)^2^+0.8634P] where P=(Fo^2^+2Fc^2^)/3'
_atom_sites_solution_hydrogens     geom
_atom_sites_solution_primary     direct
_atom_sites_solution_secondary     difmap
_refine_ls_shift/su_max     0.001
_refine_ls_shift/su_mean     0.000
_refine_diff_density_max     0.365
_refine_diff_density_min     -0.277
_refine_ls_extinction_method     none
_refine_ls_extinction_coef     ?
_refine_ls_abs_structure_details     'Flack (1983), 2433 Friedel pairs'
_refine_ls_abs_structure_Flack     -0.04(2)
loop_
    _atom_type_symbol
    _atom_type_description
    _atom_type_scat_dispersion_real
    _atom_type_scat_dispersion_imag
    _atom_type_scat_source
    'C' 'C' 0.0033 0.0016
                         'International Tables Vol C Tables 4.2.6.8 and 6.1.1.4'
    'H' 'H' 0.0000 0.0000
                         'International Tables Vol C Tables 4.2.6.8 and 6.1.1.4'
    'N' 'N' 0.0061 0.0033
                         'International Tables Vol C Tables 4.2.6.8 and 6.1.1.4'
    'O' 'O' 0.0106 0.0060
                         'International Tables Vol C Tables 4.2.6.8 and 6.1.1.4'
    'S' 'S' 0.1246 0.1234
                         'International Tables Vol C Tables 4.2.6.8 and 6.1.1.4'
    'Co' 'Co' 0.3494 0.9721
                         'International Tables Vol C Tables 4.2.6.8 and 6.1.1.4'
_computing_data_collection     'SMART (Bruker, 2002)'
_computing_cell_refinement     'SAINT (Bruker, 2002)'
_computing_data_reduction     'SAINT (Bruker, 2002)'
_computing_structure_solution     'SHELXS97 (Sheldrick, 2008)'
_computing_structure_refinement     'SHELXL97 (Sheldrick, 2008)'
_computing_molecular_graphics     'SHELXTL (Sheldrick, 2008)'
_computing_publication_material     'SHELXTL (Sheldrick, 2008)'
loop_
    _atom_site_type_symbol
    _atom_site_label
    _atom_site_fract_x
    _atom_site_fract_y
    _atom_site_fract_z
    _atom_site_U_iso_or_equiv
    _atom_site_adp_type
    _atom_site_calc_flag
    _atom_site_refinement_flags
    _atom_site_occupancy
    _atom_site_symmetry_multiplicity
    _atom_site_disorder_assembly
    _atom_site_disorder_group
    Co Co1 0.41695(6) 0.42870(5) 0.29066(6) 0.0488(2) Uani d . 1 1 . .
    S S1 0.5628(2) 0.74028(15) 0.3384(2) 0.1067(8) Uani d . 1 1 . .
    S S2 0.2556(2) 0.12627(16) 0.2389(3) 0.1262(9) Uani d . 1 1 . .
    N N1 0.4685(4) 0.3954(3) 0.1232(4) 0.0513(12) Uani d . 1 1 . .
    N N2 0.5961(4) 0.3757(3) 0.3506(4) 0.0532(12) Uani d . 1 1 A .
    N N3 0.3800(4) 0.4617(3) 0.4615(4) 0.0532(12) Uani d . 1 1 . .
    N N4 0.2373(4) 0.4792(3) 0.2233(4) 0.0497(11) Uani d . 1 1 . .
    N N5 0.4864(4) 0.5617(4) 0.2819(4) 0.0579(12) Uani d . 1 1 . .
    N N6 0.3460(4) 0.2991(4) 0.3050(4) 0.0549(12) Uani d . 1 1 . .
    O O1 0.6918(3) 0.4031(3) -0.2104(3) 0.0649(11) Uani d . 1 1 . .
    O O2 0.7291(4) 0.2603(3) -0.1435(4) 0.0874(14) Uani d . 1 1 . .
    O O3 0.9606(5) 0.2026(6) 0.4967(6) 0.131(3) Uani d . 1 1 . .
    O O4 1.0350(5) 0.3214(6) 0.4168(7) 0.168(3) Uani d . 1 1 . .
    O O5 0.1750(4) 0.5513(4) 0.7882(4) 0.0924(15) Uani d . 1 1 . .
    O O6 0.3614(4) 0.5993(4) 0.8411(4) 0.0932(16) Uani d . 1 1 . .
    O O7 -0.1268(4) 0.6682(4) 0.1195(4) 0.0735(13) Uani d . 1 1 . .
    O O8 -0.1984(4) 0.5241(4) 0.0914(5) 0.1110(19) Uani d . 1 1 . .
    C C1 0.4928(5) 0.4607(4) 0.0515(5) 0.0521(14) Uani d . 1 1 . .
    H H1 0.4649 0.5206 0.0620 0.063 Uiso calc R 1 1 . .
    C C2 0.5579(4) 0.4448(4) -0.0386(4) 0.0516(14) Uani d . 1 1 . .
    H H2 0.5724 0.4927 -0.0873 0.062 Uiso calc R 1 1 . .
    C C3 0.6001(5) 0.3566(4) -0.0539(4) 0.0485(13) Uani d . 1 1 . .
    C C4 0.5708(5) 0.2873(4) 0.0171(5) 0.0566(15) Uani d . 1 1 . .
    H H4 0.5942 0.2262 0.0064 0.068 Uiso calc R 1 1 . .
    C C5 0.5065(5) 0.3098(4) 0.1042(5) 0.0558(14) Uani d . 1 1 . .
    H H5 0.4885 0.2625 0.1525 0.067 Uiso calc R 1 1 . .
    C C6 0.6784(5) 0.3337(5) -0.1399(5) 0.0598(15) Uani d . 1 1 . .
    C C7 0.7686(6) 0.3856(5) -0.2978(6) 0.086(2) Uani d . 1 1 . .
    H H7A 0.7466 0.4275 -0.3600 0.103 Uiso calc R 1 1 . .
    H H7B 0.7561 0.3225 -0.3250 0.103 Uiso calc R 1 1 . .
    C C8 0.8956(7) 0.3986(6) -0.2577(7) 0.117(3) Uani d . 1 1 . .
    H H8A 0.9081 0.4608 -0.2296 0.176 Uiso calc R 1 1 . .
    H H8B 0.9431 0.3887 -0.3183 0.176 Uiso calc R 1 1 . .
    H H8C 0.9188 0.3549 -0.1989 0.176 Uiso calc R 1 1 . .
    C C9 0.6916(5) 0.4149(5) 0.3136(5) 0.0694(17) Uani d . 1 1 . .
    H H9 0.6804 0.4659 0.2660 0.083 Uiso calc R 1 1 . .
    C C10 0.8057(6) 0.3830(5) 0.3430(6) 0.084(2) Uani d . 1 1 A .
    H H10 0.8707 0.4133 0.3174 0.101 Uiso calc R 1 1 . .
    C C11 0.8235(5) 0.3071(5) 0.4097(6) 0.0703(18) Uani d . 1 1 . .
    C C12 0.7267(6) 0.2636(5) 0.4472(5) 0.0688(17) Uani d . 1 1 A .
    H H12 0.7365 0.2110 0.4924 0.083 Uiso calc R 1 1 . .
    C C13 0.6137(5) 0.3007(5) 0.4153(5) 0.0607(15) Uani d . 1 1 . .
    H H13 0.5474 0.2719 0.4403 0.073 Uiso calc R 1 1 A .
    C C14 0.9529(8) 0.2781(8) 0.4441(8) 0.101(3) Uani d . 1 1 A .
    C C15 1.087(2) 0.186(2) 0.546(3) 0.130(9) Uani d P 0.70(6) 1 A 1
    H H15A 1.0961 0.1992 0.6258 0.157 Uiso calc PR 0.70(6) 1 A 1
    H H15B 1.1421 0.2239 0.5099 0.157 Uiso calc PR 0.70(6) 1 A 1
    C C16 1.108(3) 0.084(3) 0.526(3) 0.166(12) Uani d P 0.70(6) 1 A 1
    H H16A 1.0604 0.0470 0.5706 0.249 Uiso calc PR 0.70(6) 1 A 1
    H H16B 1.1914 0.0697 0.5454 0.249 Uiso calc PR 0.70(6) 1 A 1
    H H16C 1.0861 0.0699 0.4480 0.249 Uiso calc PR 0.70(6) 1 A 1
    C C15' 1.056(5) 0.136(5) 0.483(7) 0.12(2) Uani d P 0.30(6) 1 A 2
    H H15C 1.0854 0.1455 0.4109 0.149 Uiso calc PR 0.30(6) 1 A 2
    H H15D 1.0256 0.0733 0.4857 0.149 Uiso calc PR 0.30(6) 1 A 2
    C C16' 1.158(6) 0.150(5) 0.576(5) 0.14(2) Uani d P 0.30(6) 1 A 2
    H H16D 1.1395 0.2019 0.6219 0.212 Uiso calc PR 0.30(6) 1 A 2
    H H16E 1.2308 0.1628 0.5440 0.212 Uiso calc PR 0.30(6) 1 A 2
    H H16F 1.1674 0.0951 0.6211 0.212 Uiso calc PR 0.30(6) 1 A 2
    C C17 0.2728(5) 0.4426(5) 0.4944(4) 0.0608(15) Uani d . 1 1 . .
    H H17 0.2186 0.4074 0.4476 0.073 Uiso calc R 1 1 . .
    C C18 0.2393(5) 0.4734(4) 0.5958(5) 0.0634(17) Uani d . 1 1 . .
    H H18 0.1632 0.4607 0.6157 0.076 Uiso calc R 1 1 . .
    C C19 0.3204(5) 0.5229(4) 0.6662(4) 0.0590(15) Uani d . 1 1 . .
    C C20 0.4324(5) 0.5384(4) 0.6346(5) 0.0609(16) Uani d . 1 1 . .
    H H20 0.4902 0.5694 0.6824 0.073 Uiso calc R 1 1 . .
    C C21 0.4582(5) 0.5081(4) 0.5332(5) 0.0605(16) Uani d . 1 1 . .
    H H21 0.5341 0.5202 0.5125 0.073 Uiso calc R 1 1 . .
    C C22 0.2895(6) 0.5621(5) 0.7750(5) 0.0677(16) Uani d . 1 1 . .
    C C23 0.1327(8) 0.5898(6) 0.8912(6) 0.101(3) Uani d . 1 1 . .
    H H23A 0.0654 0.5533 0.9108 0.121 Uiso calc R 1 1 . .
    H H23B 0.1965 0.5855 0.9525 0.121 Uiso calc R 1 1 . .
    C C24 0.0957(9) 0.6875(8) 0.8753(7) 0.121(3) Uani d . 1 1 . .
    H H24A 0.1641 0.7247 0.8629 0.182 Uiso calc R 1 1 . .
    H H24B 0.0629 0.7093 0.9410 0.182 Uiso calc R 1 1 . .
    H H24C 0.0361 0.6923 0.8118 0.182 Uiso calc R 1 1 . .
    C C25 0.1515(5) 0.4226(5) 0.1774(4) 0.0635(14) Uani d . 1 1 . .
    H H25 0.1700 0.3600 0.1699 0.076 Uiso calc R 1 1 . .
    C C26 0.0371(5) 0.4514(4) 0.1404(5) 0.0652(17) Uani d . 1 1 . .
    H H26 -0.0193 0.4093 0.1078 0.078 Uiso calc R 1 1 . .
    C C27 0.0068(5) 0.5447(4) 0.1526(5) 0.0515(14) Uani d . 1 1 . .
    C C28 0.0947(5) 0.6025(4) 0.1971(5) 0.0624(16) Uani d . 1 1 . .
    H H28 0.0793 0.6657 0.2042 0.075 Uiso calc R 1 1 . .
    C C29 0.2082(5) 0.5672(4) 0.2323(5) 0.0607(15) Uani d . 1 1 . .
    H H29 0.2666 0.6082 0.2638 0.073 Uiso calc R 1 1 . .
    C C30 -0.1169(6) 0.5775(6) 0.1176(5) 0.0671(18) Uani d . 1 1 . .
    C C31 -0.2449(6) 0.7085(6) 0.0900(6) 0.087(2) Uani d . 1 1 . .
    H H31A -0.3019 0.6828 0.1366 0.104 Uiso calc R 1 1 . .
    H H31B -0.2731 0.6957 0.0122 0.104 Uiso calc R 1 1 . .
    C C32 -0.2313(6) 0.8104(6) 0.1087(7) 0.105(3) Uani d . 1 1 . .
    H H32A -0.2091 0.8222 0.1869 0.157 Uiso calc R 1 1 . .
    H H32B -0.3059 0.8409 0.0849 0.157 Uiso calc R 1 1 . .
    H H32C -0.1701 0.8339 0.0665 0.157 Uiso calc R 1 1 . .
    C C33 0.5190(5) 0.6359(5) 0.3058(5) 0.0550(14) Uani d . 1 1 . .
    C C34 0.3064(5) 0.2267(5) 0.2801(5) 0.0580(16) Uani d . 1 1 . .
loop_
    _atom_site_aniso_label
    _atom_site_aniso_U_11
    _atom_site_aniso_U_22
    _atom_site_aniso_U_33
    _atom_site_aniso_U_12
    _atom_site_aniso_U_13
    _atom_site_aniso_U_23
    Co1 0.0440(4) 0.0428(4) 0.0603(4) -0.0030(4) 0.0096(3) -0.0021(4)
    S1 0.1289(18) 0.0693(14) 0.1272(18) -0.0407(13) 0.0373(14) -0.0361(13)
    S2 0.1069(17) 0.0605(13) 0.208(3) -0.0263(13) 0.0041(17) -0.0220(16)
    N1 0.048(3) 0.046(3) 0.061(3) 0.002(2) 0.009(2) -0.001(2)
    N2 0.046(3) 0.050(3) 0.064(3) -0.005(2) 0.010(2) 0.001(2)
    N3 0.047(3) 0.051(3) 0.062(3) -0.006(2) 0.005(2) -0.004(2)
    N4 0.049(3) 0.040(3) 0.061(3) -0.001(2) 0.010(2) -0.002(2)
    N5 0.055(3) 0.047(3) 0.073(3) -0.007(3) 0.013(2) 0.000(3)
    N6 0.051(3) 0.048(3) 0.066(3) 0.000(3) 0.007(2) -0.001(3)
    O1 0.078(3) 0.057(3) 0.064(2) 0.005(2) 0.0280(19) -0.001(2)
    O2 0.108(4) 0.062(3) 0.100(4) 0.026(3) 0.045(3) 0.006(3)
    O3 0.081(4) 0.138(6) 0.169(7) 0.042(4) -0.005(4) 0.028(5)
    O4 0.060(4) 0.196(8) 0.246(8) -0.006(4) 0.006(4) 0.077(7)
    O5 0.097(4) 0.118(4) 0.068(3) -0.019(3) 0.031(3) -0.024(3)
    O6 0.096(4) 0.101(4) 0.080(3) 0.010(3) -0.002(3) -0.036(3)
    O7 0.048(3) 0.072(3) 0.099(4) 0.014(2) 0.001(2) 0.007(3)
    O8 0.059(3) 0.106(4) 0.160(5) -0.019(3) -0.022(3) 0.014(4)
    C1 0.054(3) 0.038(3) 0.063(4) 0.006(3) 0.002(3) 0.004(3)
    C2 0.054(3) 0.049(4) 0.052(3) 0.006(3) 0.007(2) 0.001(3)
    C3 0.052(3) 0.044(3) 0.050(3) 0.007(3) 0.007(3) -0.001(3)
    C4 0.066(4) 0.040(3) 0.065(4) 0.008(3) 0.015(3) -0.003(3)
    C5 0.060(3) 0.046(4) 0.064(4) 0.001(3) 0.013(3) 0.005(3)
    C6 0.065(4) 0.049(4) 0.067(4) 0.011(3) 0.014(3) -0.005(3)
    C7 0.102(5) 0.084(5) 0.080(4) 0.003(4) 0.041(4) -0.006(4)
    C8 0.095(6) 0.111(8) 0.157(7) 0.007(5) 0.062(5) 0.001(6)
    C9 0.048(3) 0.074(5) 0.089(4) -0.004(4) 0.015(3) 0.010(4)
    C10 0.052(4) 0.087(5) 0.115(6) -0.003(4) 0.015(4) 0.012(5)
    C11 0.044(4) 0.080(5) 0.086(5) 0.008(4) 0.003(3) -0.011(4)
    C12 0.067(4) 0.063(4) 0.075(4) 0.005(3) 0.000(3) 0.002(3)
    C13 0.051(4) 0.060(4) 0.072(4) -0.007(3) 0.011(3) -0.004(3)
    C14 0.068(6) 0.110(8) 0.125(7) 0.014(5) 0.012(5) 0.027(6)
    C15 0.084(13) 0.14(2) 0.160(19) 0.025(14) -0.019(14) 0.007(16)
    C16 0.118(19) 0.15(3) 0.22(2) 0.044(18) -0.020(18) 0.01(2)
    C15' 0.09(3) 0.13(5) 0.15(4) 0.03(3) -0.01(3) 0.01(4)
    C16' 0.10(4) 0.13(5) 0.18(4) 0.01(3) -0.04(3) 0.03(4)
    C17 0.056(3) 0.068(4) 0.059(3) -0.016(3) 0.005(2) -0.011(3)
    C18 0.060(4) 0.076(5) 0.056(4) -0.013(3) 0.015(3) -0.008(3)
    C19 0.067(4) 0.058(4) 0.051(3) 0.001(3) 0.005(3) -0.007(3)
    C20 0.056(4) 0.066(4) 0.058(4) -0.009(3) -0.004(3) -0.010(3)
    C21 0.051(3) 0.068(4) 0.062(4) -0.007(3) 0.006(3) -0.006(3)
    C22 0.077(5) 0.064(4) 0.061(4) 0.000(4) 0.004(4) -0.009(3)
    C23 0.113(6) 0.119(7) 0.078(5) -0.014(6) 0.038(5) -0.018(5)
    C24 0.136(9) 0.137(9) 0.092(7) 0.025(7) 0.018(6) -0.016(6)
    C25 0.060(3) 0.049(3) 0.079(4) -0.001(4) -0.005(3) -0.004(4)
    C26 0.060(4) 0.057(5) 0.075(4) -0.014(3) -0.011(3) -0.003(3)
    C27 0.043(3) 0.053(4) 0.060(3) -0.001(3) 0.009(3) 0.009(3)
    C28 0.046(3) 0.049(4) 0.091(4) -0.001(3) 0.006(3) 0.004(3)
    C29 0.048(3) 0.049(4) 0.085(4) -0.006(3) 0.005(3) 0.001(3)
    C30 0.049(4) 0.073(5) 0.077(4) -0.002(4) -0.002(3) 0.011(4)
    C31 0.060(4) 0.101(7) 0.096(5) 0.022(4) -0.005(4) 0.000(5)
    C32 0.071(5) 0.107(7) 0.132(7) 0.024(5) -0.005(4) 0.012(6)
    C33 0.052(3) 0.052(4) 0.063(4) -0.006(3) 0.016(3) 0.000(3)
    C34 0.046(3) 0.052(4) 0.078(4) 0.000(3) 0.014(3) 0.009(3)
_geom_special_details
;
All e.s.d.'s (except the e.s.d. in the dihedral angle between two l.s. planes)
are estimated using the full covariance matrix. The cell e.s.d.'s are taken
into account individually in the estimation of e.s.d.'s in distances, angles
and torsion angles; correlations between e.s.d.'s in cell parameters are only
used when they are defined by crystal symmetry. An approximate (isotropic)
treatment of cell e.s.d.'s is used for estimating e.s.d.'s involving l.s.
planes.
;
loop_
    _geom_bond_atom_site_label_1
    _geom_bond_atom_site_label_2
    _geom_bond_site_symmetry_2
    _geom_bond_distance
    _geom_bond_publ_flag
    Co1 N6 . 2.041(5) ?
    Co1 N5 . 2.071(5) ?
    Co1 N3 . 2.192(4) ?
    Co1 N2 . 2.194(5) ?
    Co1 N1 . 2.208(4) ?
    Co1 N4 . 2.209(4) ?
    S1 C33 . 1.614(7) ?
    S2 C34 . 1.610(7) ?
    N1 C1 . 1.322(6) ?
    N1 C5 . 1.331(6) ?
    N2 C13 . 1.330(7) ?
    N2 C9 . 1.331(7) ?
    N3 C17 . 1.336(6) ?
    N3 C21 . 1.338(6) ?
    N4 C29 . 1.314(7) ?
    N4 C25 . 1.333(7) ?
    N5 C33 . 1.153(7) ?
    N6 C34 . 1.157(7) ?
    O1 C6 . 1.329(7) ?
    O1 C7 . 1.454(7) ?
    O2 C6 . 1.201(7) ?
    O3 C14 . 1.254(10) ?
    O3 C15' . 1.46(6) ?
    O3 C15 . 1.49(3) ?
    O4 C14 . 1.188(9) ?
    O5 C22 . 1.321(7) ?
    O5 C23 . 1.482(8) ?
    O6 C22 . 1.193(7) ?
    O7 C30 . 1.308(8) ?
    O7 C31 . 1.453(7) ?
    O8 C30 . 1.209(8) ?
    C1 C2 . 1.391(7) ?
    C1 H1 . 0.9300 ?
    C2 C3 . 1.373(7) ?
    C2 H2 . 0.9300 ?
    C3 C4 . 1.375(7) ?
    C3 C6 . 1.467(7) ?
    C4 C5 . 1.375(7) ?
    C4 H4 . 0.9300 ?
    C5 H5 . 0.9300 ?
    C7 C8 . 1.464(9) ?
    C7 H7A . 0.9700 ?
    C7 H7B . 0.9700 ?
    C8 H8A . 0.9600 ?
    C8 H8B . 0.9600 ?
    C8 H8C . 0.9600 ?
    C9 C10 . 1.369(8) ?
    C9 H9 . 0.9300 ?
    C10 C11 . 1.356(9) ?
    C10 H10 . 0.9300 ?
    C11 C12 . 1.372(8) ?
    C11 C14 . 1.523(10) ?
    C12 C13 . 1.390(8) ?
    C12 H12 . 0.9300 ?
    C13 H13 . 0.9300 ?
    C15 C16 . 1.51(7) ?
    C15 H15A . 0.9700 ?
    C15 H15B . 0.9700 ?
    C16 H16A . 0.9600 ?
    C16 H16B . 0.9600 ?
    C16 H16C . 0.9600 ?
    C15' C16' . 1.52(14) ?
    C15' H15C . 0.9700 ?
    C15' H15D . 0.9700 ?
    C16' H16D . 0.9600 ?
    C16' H16E . 0.9600 ?
    C16' H16F . 0.9600 ?
    C17 C18 . 1.387(7) ?
    C17 H17 . 0.9300 ?
    C18 C19 . 1.370(8) ?
    C18 H18 . 0.9300 ?
    C19 C20 . 1.370(8) ?
    C19 C22 . 1.500(8) ?
    C20 C21 . 1.356(7) ?
    C20 H20 . 0.9300 ?
    C21 H21 . 0.9300 ?
    C23 C24 . 1.471(12) ?
    C23 H23A . 0.9700 ?
    C23 H23B . 0.9700 ?
    C24 H24A . 0.9600 ?
    C24 H24B . 0.9600 ?
    C24 H24C . 0.9600 ?
    C25 C26 . 1.374(7) ?
    C25 H25 . 0.9300 ?
    C26 C27 . 1.395(8) ?
    C26 H26 . 0.9300 ?
    C27 C28 . 1.353(7) ?
    C27 C30 . 1.482(8) ?
    C28 C29 . 1.392(8) ?
    C28 H28 . 0.9300 ?
    C29 H29 . 0.9300 ?
    C31 C32 . 1.488(10) ?
    C31 H31A . 0.9700 ?
    C31 H31B . 0.9700 ?
    C32 H32A . 0.9600 ?
    C32 H32B . 0.9600 ?
    C32 H32C . 0.9600 ?
loop_
    _geom_angle_atom_site_label_1
    _geom_angle_atom_site_label_2
    _geom_angle_atom_site_label_3
    _geom_angle_site_symmetry_1
    _geom_angle_site_symmetry_3
    _geom_angle
    _geom_angle_publ_flag
    N6 Co1 N5 . . 177.8(2) ?
    N6 Co1 N3 . . 90.12(17) ?
    N5 Co1 N3 . . 87.69(17) ?
    N6 Co1 N2 . . 90.37(18) ?
    N5 Co1 N2 . . 90.09(18) ?
    N3 Co1 N2 . . 91.72(16) ?
    N6 Co1 N1 . . 91.34(17) ?
    N5 Co1 N1 . . 90.87(18) ?
    N3 Co1 N1 . . 175.75(16) ?
    N2 Co1 N1 . . 84.29(16) ?
    N6 Co1 N4 . . 89.01(17) ?
    N5 Co1 N4 . . 90.62(18) ?
    N3 Co1 N4 . . 90.65(16) ?
    N2 Co1 N4 . . 177.55(18) ?
    N1 Co1 N4 . . 93.36(16) ?
    C1 N1 C5 . . 116.8(5) ?
    C1 N1 Co1 . . 122.3(4) ?
    C5 N1 Co1 . . 118.6(4) ?
    C13 N2 C9 . . 117.7(5) ?
    C13 N2 Co1 . . 123.0(4) ?
    C9 N2 Co1 . . 119.0(4) ?
    C17 N3 C21 . . 117.4(5) ?
    C17 N3 Co1 . . 120.3(3) ?
    C21 N3 Co1 . . 122.1(4) ?
    C29 N4 C25 . . 116.6(5) ?
    C29 N4 Co1 . . 120.8(4) ?
    C25 N4 Co1 . . 122.5(4) ?
    C33 N5 Co1 . . 162.0(5) ?
    C34 N6 Co1 . . 160.2(5) ?
    C6 O1 C7 . . 116.8(5) ?
    C14 O3 C15' . . 121(2) ?
    C14 O3 C15 . . 110.5(13) ?
    C15' O3 C15 . . 42(2) ?
    C22 O5 C23 . . 117.6(5) ?
    C30 O7 C31 . . 118.0(6) ?
    N1 C1 C2 . . 123.8(5) ?
    N1 C1 H1 . . 118.1 ?
    C2 C1 H1 . . 118.1 ?
    C3 C2 C1 . . 118.3(5) ?
    C3 C2 H2 . . 120.8 ?
    C1 C2 H2 . . 120.8 ?
    C2 C3 C4 . . 118.4(5) ?
    C2 C3 C6 . . 123.0(5) ?
    C4 C3 C6 . . 118.6(5) ?
    C3 C4 C5 . . 119.0(5) ?
    C3 C4 H4 . . 120.5 ?
    C5 C4 H4 . . 120.5 ?
    N1 C5 C4 . . 123.6(5) ?
    N1 C5 H5 . . 118.2 ?
    C4 C5 H5 . . 118.2 ?
    O2 C6 O1 . . 123.3(5) ?
    O2 C6 C3 . . 123.1(6) ?
    O1 C6 C3 . . 113.6(5) ?
    O1 C7 C8 . . 112.0(6) ?
    O1 C7 H7A . . 109.2 ?
    C8 C7 H7A . . 109.2 ?
    O1 C7 H7B . . 109.2 ?
    C8 C7 H7B . . 109.2 ?
    H7A C7 H7B . . 107.9 ?
    C7 C8 H8A . . 109.5 ?
    C7 C8 H8B . . 109.5 ?
    H8A C8 H8B . . 109.5 ?
    C7 C8 H8C . . 109.5 ?
    H8A C8 H8C . . 109.5 ?
    H8B C8 H8C . . 109.5 ?
    N2 C9 C10 . . 122.5(6) ?
    N2 C9 H9 . . 118.8 ?
    C10 C9 H9 . . 118.8 ?
    C11 C10 C9 . . 119.6(6) ?
    C11 C10 H10 . . 120.2 ?
    C9 C10 H10 . . 120.2 ?
    C10 C11 C12 . . 119.5(6) ?
    C10 C11 C14 . . 117.0(7) ?
    C12 C11 C14 . . 123.5(7) ?
    C11 C12 C13 . . 117.7(6) ?
    C11 C12 H12 . . 121.1 ?
    C13 C12 H12 . . 121.1 ?
    N2 C13 C12 . . 123.0(6) ?
    N2 C13 H13 . . 118.5 ?
    C12 C13 H13 . . 118.5 ?
    O4 C14 O3 . . 125.6(9) ?
    O4 C14 C11 . . 121.8(9) ?
    O3 C14 C11 . . 112.5(8) ?
    O3 C15 C16 . . 105(3) ?
    O3 C15 H15A . . 110.8 ?
    C16 C15 H15A . . 110.8 ?
    O3 C15 H15B . . 110.8 ?
    C16 C15 H15B . . 110.8 ?
    H15A C15 H15B . . 108.9 ?
    O3 C15' C16' . . 109(8) ?
    O3 C15' H15C . . 109.8 ?
    C16' C15' H15C . . 109.8 ?
    O3 C15' H15D . . 109.8 ?
    C16' C15' H15D . . 109.8 ?
    H15C C15' H15D . . 108.2 ?
    C15' C16' H16D . . 109.5 ?
    C15' C16' H16E . . 109.5 ?
    H16D C16' H16E . . 109.5 ?
    C15' C16' H16F . . 109.5 ?
    H16D C16' H16F . . 109.5 ?
    H16E C16' H16F . . 109.5 ?
    N3 C17 C18 . . 122.4(5) ?
    N3 C17 H17 . . 118.8 ?
    C18 C17 H17 . . 118.8 ?
    C19 C18 C17 . . 118.8(5) ?
    C19 C18 H18 . . 120.6 ?
    C17 C18 H18 . . 120.6 ?
    C20 C19 C18 . . 118.6(5) ?
    C20 C19 C22 . . 119.3(5) ?
    C18 C19 C22 . . 122.1(6) ?
    C21 C20 C19 . . 119.5(5) ?
    C21 C20 H20 . . 120.3 ?
    C19 C20 H20 . . 120.3 ?
    N3 C21 C20 . . 123.2(5) ?
    N3 C21 H21 . . 118.4 ?
    C20 C21 H21 . . 118.4 ?
    O6 C22 O5 . . 124.5(6) ?
    O6 C22 C19 . . 123.0(6) ?
    O5 C22 C19 . . 112.5(6) ?
    C24 C23 O5 . . 111.1(7) ?
    C24 C23 H23A . . 109.4 ?
    O5 C23 H23A . . 109.4 ?
    C24 C23 H23B . . 109.4 ?
    O5 C23 H23B . . 109.4 ?
    H23A C23 H23B . . 108.0 ?
    C23 C24 H24A . . 109.5 ?
    C23 C24 H24B . . 109.5 ?
    H24A C24 H24B . . 109.5 ?
    C23 C24 H24C . . 109.5 ?
    H24A C24 H24C . . 109.5 ?
    H24B C24 H24C . . 109.5 ?
    N4 C25 C26 . . 123.7(6) ?
    N4 C25 H25 . . 118.2 ?
    C26 C25 H25 . . 118.2 ?
    C25 C26 C27 . . 119.1(5) ?
    C25 C26 H26 . . 120.5 ?
    C27 C26 H26 . . 120.5 ?
    C28 C27 C26 . . 117.2(5) ?
    C28 C27 C30 . . 122.3(6) ?
    C26 C27 C30 . . 120.5(6) ?
    C27 C28 C29 . . 119.8(6) ?
    C27 C28 H28 . . 120.1 ?
    C29 C28 H28 . . 120.1 ?
    N4 C29 C28 . . 123.6(6) ?
    N4 C29 H29 . . 118.2 ?
    C28 C29 H29 . . 118.2 ?
    O8 C30 O7 . . 125.1(6) ?
    O8 C30 C27 . . 121.9(7) ?
    O7 C30 C27 . . 113.0(6) ?
    O7 C31 C32 . . 106.3(6) ?
    O7 C31 H31A . . 110.5 ?
    C32 C31 H31A . . 110.5 ?
    O7 C31 H31B . . 110.5 ?
    C32 C31 H31B . . 110.5 ?
    H31A C31 H31B . . 108.7 ?
    C31 C32 H32A . . 109.5 ?
    C31 C32 H32B . . 109.5 ?
    H32A C32 H32B . . 109.5 ?
    C31 C32 H32C . . 109.5 ?
    H32A C32 H32C . . 109.5 ?
    H32B C32 H32C . . 109.5 ?
    N5 C33 S1 . . 179.1(6) ?
    N6 C34 S2 . . 176.5(6) ?
loop_
    _geom_torsion_atom_site_label_1
    _geom_torsion_atom_site_label_2
    _geom_torsion_atom_site_label_3
    _geom_torsion_atom_site_label_4
    _geom_torsion_site_symmetry_1
    _geom_torsion_site_symmetry_2
    _geom_torsion_site_symmetry_3
    _geom_torsion_site_symmetry_4
    _geom_torsion
    _geom_torsion_publ_flag
    N6 Co1 N1 C1 . . . . 161.4(4) ?
    N5 Co1 N1 C1 . . . . -18.4(4) ?
    N3 Co1 N1 C1 . . . . -89(3) ?
    N2 Co1 N1 C1 . . . . -108.4(4) ?
    N4 Co1 N1 C1 . . . . 72.3(4) ?
    N6 Co1 N1 C5 . . . . -36.5(4) ?
    N5 Co1 N1 C5 . . . . 143.8(4) ?
    N3 Co1 N1 C5 . . . . 74(3) ?
    N2 Co1 N1 C5 . . . . 53.7(4) ?
    N4 Co1 N1 C5 . . . . -125.6(4) ?
    N6 Co1 N2 C13 . . . . -25.3(5) ?
    N5 Co1 N2 C13 . . . . 152.5(5) ?
    N3 Co1 N2 C13 . . . . 64.8(5) ?
    N1 Co1 N2 C13 . . . . -116.7(5) ?
    N4 Co1 N2 C13 . . . . -101(5) ?
    N6 Co1 N2 C9 . . . . 148.8(4) ?
    N5 Co1 N2 C9 . . . . -33.4(5) ?
    N3 Co1 N2 C9 . . . . -121.1(4) ?
    N1 Co1 N2 C9 . . . . 57.5(4) ?
    N4 Co1 N2 C9 . . . . 73(5) ?
    N6 Co1 N3 C17 . . . . -47.3(4) ?
    N5 Co1 N3 C17 . . . . 132.3(4) ?
    N2 Co1 N3 C17 . . . . -137.7(4) ?
    N1 Co1 N3 C17 . . . . -157(2) ?
    N4 Co1 N3 C17 . . . . 41.7(4) ?
    N6 Co1 N3 C21 . . . . 138.5(4) ?
    N5 Co1 N3 C21 . . . . -41.9(4) ?
    N2 Co1 N3 C21 . . . . 48.1(4) ?
    N1 Co1 N3 C21 . . . . 28(3) ?
    N4 Co1 N3 C21 . . . . -132.5(4) ?
    N6 Co1 N4 C29 . . . . 154.9(4) ?
    N5 Co1 N4 C29 . . . . -22.9(4) ?
    N3 Co1 N4 C29 . . . . 64.8(4) ?
    N2 Co1 N4 C29 . . . . -130(4) ?
    N1 Co1 N4 C29 . . . . -113.8(4) ?
    N6 Co1 N4 C25 . . . . -21.5(4) ?
    N5 Co1 N4 C25 . . . . 160.7(4) ?
    N3 Co1 N4 C25 . . . . -111.6(4) ?
    N2 Co1 N4 C25 . . . . 54(5) ?
    N1 Co1 N4 C25 . . . . 69.8(4) ?
    N6 Co1 N5 C33 . . . . 15(6) ?
    N3 Co1 N5 C33 . . . . 4.7(15) ?
    N2 Co1 N5 C33 . . . . -87.1(15) ?
    N1 Co1 N5 C33 . . . . -171.3(15) ?
    N4 Co1 N5 C33 . . . . 95.3(15) ?
    N5 Co1 N6 C34 . . . . 155(5) ?
    N3 Co1 N6 C34 . . . . 165.0(14) ?
    N2 Co1 N6 C34 . . . . -103.3(14) ?
    N1 Co1 N6 C34 . . . . -19.0(14) ?
    N4 Co1 N6 C34 . . . . 74.3(14) ?
    C5 N1 C1 C2 . . . . -2.0(8) ?
    Co1 N1 C1 C2 . . . . 160.5(4) ?
    N1 C1 C2 C3 . . . . -0.5(8) ?
    C1 C2 C3 C4 . . . . 3.3(8) ?
    C1 C2 C3 C6 . . . . -174.5(5) ?
    C2 C3 C4 C5 . . . . -3.7(8) ?
    C6 C3 C4 C5 . . . . 174.3(5) ?
    C1 N1 C5 C4 . . . . 1.6(8) ?
    Co1 N1 C5 C4 . . . . -161.5(4) ?
    C3 C4 C5 N1 . . . . 1.2(9) ?
    C7 O1 C6 O2 . . . . 2.4(9) ?
    C7 O1 C6 C3 . . . . 179.7(5) ?
    C2 C3 C6 O2 . . . . 169.1(6) ?
    C4 C3 C6 O2 . . . . -8.7(9) ?
    C2 C3 C6 O1 . . . . -8.2(8) ?
    C4 C3 C6 O1 . . . . 174.0(5) ?
    C6 O1 C7 C8 . . . . -82.6(7) ?
    C13 N2 C9 C10 . . . . -2.5(9) ?
    Co1 N2 C9 C10 . . . . -176.9(5) ?
    N2 C9 C10 C11 . . . . 2.0(10) ?
    C9 C10 C11 C12 . . . . -0.3(11) ?
    C9 C10 C11 C14 . . . . -177.0(7) ?
    C10 C11 C12 C13 . . . . -0.7(10) ?
    C14 C11 C12 C13 . . . . 175.8(6) ?
    C9 N2 C13 C12 . . . . 1.4(9) ?
    Co1 N2 C13 C12 . . . . 175.6(4) ?
    C11 C12 C13 N2 . . . . 0.1(9) ?
    C15' O3 C14 O4 . . . . -32(4) ?
    C15 O3 C14 O4 . . . . 14(2) ?
    C15' O3 C14 C11 . . . . 144(4) ?
    C15 O3 C14 C11 . . . . -169.8(15) ?
    C10 C11 C14 O4 . . . . 2.2(13) ?
    C12 C11 C14 O4 . . . . -174.3(9) ?
    C10 C11 C14 O3 . . . . -173.7(8) ?
    C12 C11 C14 O3 . . . . 9.7(12) ?
    C14 O3 C15 C16 . . . . -137.8(17) ?
    C15' O3 C15 C16 . . . . -24(3) ?
    C14 O3 C15' C16' . . . . 96(4) ?
    C15 O3 C15' C16' . . . . 9(3) ?
    C21 N3 C17 C18 . . . . 3.6(9) ?
    Co1 N3 C17 C18 . . . . -170.9(5) ?
    N3 C17 C18 C19 . . . . -1.9(9) ?
    C17 C18 C19 C20 . . . . -1.4(9) ?
    C17 C18 C19 C22 . . . . 177.4(6) ?
    C18 C19 C20 C21 . . . . 2.9(9) ?
    C22 C19 C20 C21 . . . . -175.9(6) ?
    C17 N3 C21 C20 . . . . -2.0(9) ?
    Co1 N3 C21 C20 . . . . 172.4(5) ?
    C19 C20 C21 N3 . . . . -1.2(9) ?
    C23 O5 C22 O6 . . . . 1.3(11) ?
    C23 O5 C22 C19 . . . . -178.2(6) ?
    C20 C19 C22 O6 . . . . -7.1(10) ?
    C18 C19 C22 O6 . . . . 174.2(7) ?
    C20 C19 C22 O5 . . . . 172.5(6) ?
    C18 C19 C22 O5 . . . . -6.2(9) ?
    C22 O5 C23 C24 . . . . 87.8(9) ?
    C29 N4 C25 C26 . . . . -0.2(8) ?
    Co1 N4 C25 C26 . . . . 176.4(4) ?
    N4 C25 C26 C27 . . . . -1.1(9) ?
    C25 C26 C27 C28 . . . . 2.3(8) ?
    C25 C26 C27 C30 . . . . -177.7(5) ?
    C26 C27 C28 C29 . . . . -2.4(8) ?
    C30 C27 C28 C29 . . . . 177.7(5) ?
    C25 N4 C29 C28 . . . . 0.2(8) ?
    Co1 N4 C29 C28 . . . . -176.4(4) ?
    C27 C28 C29 N4 . . . . 1.1(9) ?
    C31 O7 C30 O8 . . . . 1.2(10) ?
    C31 O7 C30 C27 . . . . -178.2(5) ?
    C28 C27 C30 O8 . . . . -170.3(6) ?
    C26 C27 C30 O8 . . . . 9.7(9) ?
    C28 C27 C30 O7 . . . . 9.1(8) ?
    C26 C27 C30 O7 . . . . -170.9(5) ?
    C30 O7 C31 C32 . . . . 175.2(6) ?
    Co1 N5 C33 S1 . . . .  -10E1(4)
                                   ?
    Co1 N6 C34 S2 . . . . 27(11) ?
data_global
_journal_date_recd_electronic     2012-03-19
_journal_date_accepted     2012-05-15
_journal_name_full     'Acta Crystallographica, Section E'
_journal_year     2012
_journal_volume     68
_journal_issue      6
_journal_page_first     m786
_journal_page_last     m786
_journal_paper_category     QM
_journal_paper_doi     10.1107/S1600536812021988
_journal_coeditor_code     EZ2290
_publ_contact_author_name     'Feng Xiu-Ling'
_publ_contact_author_address
;
College of Chemistry and Chemical Engineering, Huaihua University,
Huaihua 418008, People's Republic of China
;
_publ_contact_author_email     'xiulingfeng2001@sina.com'
_publ_contact_author_fax     ?
_publ_contact_author_phone     '15115121472'
_publ_section_title
;
Tetrakis(ethyl
pyridine-4-carboxylate-\k<i>N</i>)bis(thiocyanato-\k<i>N</i>)cobalt(II)
;
loop_
    _publ_author_name
    _publ_author_footnote
    _publ_author_address
    'Xiu-Ling Feng' .
;
College of Chemistry and Chemical Engineering, Huaihua University,
Huaihua 418008, People's Republic of China
;
    'Yu-Ping Zhang' .
;
Wuling Electric Power Group Corporation, Changsha 410000,
People's Republic of China
;
