# Supplementary material for: Tetra­kis(ethyl pyridine-4-carboxyl­ate-κN)bis­(thio­cyanato-κN)cobalt(II)
Source: Acta Crystallogr Sect E Struct Rep Online. 2012 May 19;68(Pt 6):m786. doi: 10.1107/S1600536812021988 (PMC3379116; doi:10.1107/S1600536812021988)
Supplement: Supplementary file 2 [file e-68-0m786-Isup2.hkl]

# 
# h,k,l, Fc-squared, Fo-squared, sigma(Fo-squared) and status flag 
# 
data_I
_shelx_title ' 120106g in P2(1)' 
_shelx_refln_list_code          4 
_shelx_F_calc_maximum      279.55 
_exptl_crystal_F_000       810.00 
_reflns_d_resolution_high  0.8405 
 
loop_ 
 _symmetry_equiv_pos_as_xyz 
 'x, y, z' 
 '-x, y+1/2, -z' 
 
_cell_length_a    11.2190 
_cell_length_b    14.3742 
_cell_length_c    12.0189 
_cell_angle_alpha  90.000 
_cell_angle_beta   96.430 
_cell_angle_gamma  90.000 
 
_shelx_F_squared_multiplier     1.000 
 
loop_ 
 _refln_index_h 
 _refln_index_k 
 _refln_index_l 
 _refln_F_squared_calc 
 _refln_F_squared_meas 
 _refln_F_squared_sigma 
 _refln_observed_status 
   1 -17   0       48.27       67.53     21.01 o 
   0 -16   0      121.36      166.99     37.54 o 
   1 -16   0       69.87       79.67     20.73 o 
   2 -16   0       16.28       -5.72     24.86 o 
   3 -16   0       22.81       21.08     18.34 o 
   4 -16   0       84.35       69.10     20.63 o 
   1 -15   0       45.46       58.17     18.32 o 
   2 -15   0       51.41       69.30     18.97 o 
   3 -15   0       23.61       24.61     20.61 o 
   4 -15   0       37.71       29.28     24.12 o 
   5 -15   0        3.04        4.66     18.24 o 
   6 -15   0       20.02       19.62     16.51 o 
   0 -14   0       23.99       19.46     18.81 o 
   1 -14   0       92.27      113.40     20.08 o 
   2 -14   0      105.92       99.93     25.76 o 
   3 -14   0        2.82        9.40     19.71 o 
   4 -14   0      225.33      247.79     26.42 o 
   5 -14   0      162.80      195.85     45.43 o 
   6 -14   0       79.91       76.62     31.32 o 
   7 -14   0       39.68       14.29     14.60 o 
   1 -13   0       52.78       86.08     16.04 o 
   2 -13   0       37.31       36.39     13.42 o 
   3 -13   0       36.72       59.62     20.36 o 
   4 -13   0      370.01      354.49     25.04 o 
   5 -13   0       15.20       17.96     17.21 o 
   6 -13   0        4.01       -1.45     12.46 o 
   7 -13   0       19.87       23.72     15.25 o 
   8 -13   0       39.16       42.42     16.60 o 
   0 -12   0        8.56        7.43      8.66 o 
   1 -12   0       12.28       14.88      6.37 o 
   2 -12   0       72.47       83.86     15.06 o 
   3 -12   0       99.79      140.61     17.18 o 
   4 -12   0      364.23      393.90     25.50 o 
   5 -12   0       57.90       70.38     16.06 o 
   6 -12   0      187.09      262.59     25.60 o 
   7 -12   0      243.39      281.34     50.58 o 
   8 -12   0      134.45      147.11     22.73 o 
   9 -12   0       29.18       13.87     15.58 o 
   1 -11   0      147.03      185.31     18.44 o 
   2 -11   0      207.40      200.17     15.31 o 
   3 -11   0     1740.59     1833.54     67.06 o 
   4 -11   0      543.90      623.62     32.38 o 
   5 -11   0      235.64      261.59     20.47 o 
   6 -11   0        6.12        5.90     11.27 o 
   7 -11   0       40.13       49.84     15.47 o 
   8 -11   0      124.24      143.42     20.76 o 
   9 -11   0      132.74      184.64     24.18 o 
  10 -11   0       70.22       97.71     20.90 o 
   0 -10   0      597.98      615.75     25.10 o 
   1 -10   0      753.95      727.26     34.39 o 
   2 -10   0      122.50      106.67     13.85 o 
   3 -10   0       94.24       85.56     12.37 o 
   4 -10   0      100.13      134.42     12.65 o 
   5 -10   0      200.47      217.65     21.57 o 
   6 -10   0       95.44      118.52     17.70 o 
   7 -10   0      429.50      464.67     28.19 o 
   8 -10   0      200.28      213.48     23.59 o 
   9 -10   0       11.92        2.07     13.32 o 
  10 -10   0        5.76      -15.48     11.80 o 
   1  -9   0     1446.20     1406.25     47.17 o 
   2  -9   0      669.79      663.31     29.72 o 
   3  -9   0      486.51      501.67     23.52 o 
   4  -9   0      191.66      185.05     11.67 o 
   5  -9   0      466.29      441.37     25.12 o 
   6  -9   0       49.84       36.74     12.39 o 
   7  -9   0      113.08      138.53     18.31 o 
   8  -9   0      567.91      571.29     52.75 o 
   9  -9   0      213.34      271.08     26.07 o 
  10  -9   0       71.76       92.37     18.52 o 
  11  -9   0       25.00       28.43     16.77 o 
   1  -8   0      143.30      138.32      9.29 o 
   2  -8   0      698.02      637.52     27.77 o 
   3  -8   0      119.85      134.11     10.80 o 
   4  -8   0      540.63      529.78     20.54 o 
   5  -8   0      163.34      170.42     15.66 o 
   6  -8   0       11.67       -1.75      8.03 o 
   7  -8   0      146.60      149.17     17.69 o 
   8  -8   0      156.99      180.61     21.34 o 
   9  -8   0       12.53        8.69     12.62 o 
  10  -8   0       42.27       53.88     16.45 o 
  11  -8   0       68.77       73.16     18.91 o 
   1  -7   0     1820.32     1983.27     61.61 o 
   2  -7   0      497.88      464.99     20.58 o 
   3  -7   0      902.69      903.29     29.12 o 
   4  -7   0     1281.07     1292.04     49.76 o 
   5  -7   0      145.22      162.68     42.32 o 
   6  -7   0      515.62      492.74     26.11 o 
   7  -7   0      390.98      353.31     22.05 o 
   8  -7   0      231.76      246.72     43.30 o 
   9  -7   0       37.36       41.94     13.01 o 
  10  -7   0       18.51       14.73     13.34 o 
  11  -7   0       22.29       15.68     14.09 o 
  12  -7   0        2.14      -11.18     12.88 o 
   1  -6   0     2607.38     2636.61     79.39 o 
   2  -6   0      119.22      141.20      9.13 o 
   3  -6   0       53.85       52.26      6.67 o 
   4  -6   0      149.48      115.39     10.08 o 
   5  -6   0        1.88       -2.62      3.43 o 
   6  -6   0      815.49      902.45     42.85 o 
   7  -6   0     1075.81     1112.25     47.26 o 
   8  -6   0      438.05      407.20     24.34 o 
   9  -6   0       86.78       67.77     14.80 o 
  10  -6   0      179.32      180.20     21.84 o 
  11  -6   0        5.41       -0.49     11.14 o 
  12  -6   0       30.65       18.85     17.99 o 
   1  -5   0       11.64        5.96      3.20 o 
   2  -5   0     1936.63     1950.75     70.33 o 
   3  -5   0     4128.77     4224.80    115.77 o 
   4  -5   0     2893.55     3017.41    133.33 o 
   5  -5   0       43.33       76.99      6.66 o 
   6  -5   0      313.19      367.79     33.32 o 
   7  -5   0      347.49      341.71     21.47 o 
   8  -5   0      266.38      287.13     52.95 o 
   9  -5   0      464.68      468.74     27.43 o 
  10  -5   0       58.96       43.64     13.95 o 
  11  -5   0       14.63        6.44     11.03 o 
  12  -5   0       12.71       -7.79     13.24 o 
   1  -4   0      978.81     1017.53     32.08 o 
   2  -4   0      506.46      478.50     15.95 o 
   3  -4   0      121.01      114.22      5.87 o 
   4  -4   0     1446.36     1572.93     77.46 o 
   5  -4   0      139.85      127.21     12.50 o 
   6  -4   0     2169.35     2323.00     85.30 o 
   7  -4   0      817.69      816.24     48.21 o 
   8  -4   0       98.79       64.24     19.18 o 
   9  -4   0       19.02       25.50     11.22 o 
  10  -4   0       63.16       59.14     14.55 o 
  11  -4   0      156.30      152.72     27.31 o 
  12  -4   0       32.84       39.70     15.86 o 
   1  -3   0    13166.93    13637.89    613.57 o 
   2  -3   0     1821.38     1788.51     49.57 o 
   3  -3   0      234.85      223.95     11.54 o 
   4  -3   0     1351.79     1493.84     63.87 o 
   5  -3   0     1626.67     1690.68     94.94 o 
   6  -3   0      300.06      287.82     16.99 o 
   7  -3   0      884.69      899.49     39.36 o 
   8  -3   0      945.11      978.04     42.89 o 
   9  -3   0       19.32       -9.54      9.02 o 
  10  -3   0        2.54       -4.05      9.71 o 
  11  -3   0       32.30       40.75     14.50 o 
  12  -3   0       37.74       40.54     15.57 o 
  13  -3   0       35.29       27.33     21.47 o 
   1  -2   0    10686.57    10349.31    465.80 o 
   2  -2   0      303.93      296.80     12.75 o 
   3  -2   0     2281.47     2318.03     79.69 o 
   4  -2   0       84.47       63.30      7.51 o 
   5  -2   0     3037.41     3179.09    151.37 o 
   6  -2   0      165.34      143.14     16.93 o 
   7  -2   0      342.62      399.85     21.51 o 
   8  -2   0      494.48      500.06     44.98 o 
   9  -2   0       76.06       53.87     19.26 o 
  10  -2   0      140.35      160.21     18.52 o 
  11  -2   0      166.75      170.19     21.25 o 
  12  -2   0       60.34       40.14     15.38 o 
  13  -2   0        6.19       -1.41     13.69 o 
   1  -1   0     1118.75     1089.78     37.35 o 
   2  -1   0     1912.26     1919.96     66.82 o 
   3  -1   0     2159.75     2033.86     71.22 o 
   4  -1   0     2130.03     2268.62     78.05 o 
   5  -1   0      934.08      948.88     37.13 o 
   6  -1   0      403.94      376.17     19.38 o 
   7  -1   0       94.03      124.36     28.50 o 
   8  -1   0      128.59      137.20     15.99 o 
   9  -1   0       87.12       87.20     20.44 o 
  10  -1   0      162.80      200.45     21.09 o 
  11  -1   0       74.87       36.52     14.08 o 
  12  -1   0        1.02       -0.57     17.34 o 
  13  -1   0        8.42       -5.56     16.85 o 
   2   0   0       49.84       58.45      4.16 o 
   3   0   0      938.44     1064.35     43.46 o 
   4   0   0      831.31      818.03     31.54 o 
   5   0   0      209.34      192.16     12.01 o 
   6   0   0     1823.28     1855.09     67.97 o 
   7   0   0      755.04      767.95     33.42 o 
   8   0   0       32.31       17.98      9.22 o 
   9   0   0        0.74       -4.95      8.30 o 
  10   0   0      100.83      119.93     17.06 o 
  11   0   0      202.68      196.43     32.22 o 
  12   0   0       52.14       51.03     22.33 o 
  13   0   0       48.22       44.98     22.73 o 
   2   1   0     2043.53     2084.09     92.41 o 
   3   1   0     2314.78     2212.56    100.99 o 
   4   1   0     2084.39     2178.34     90.12 o 
   5   1   0      950.40      933.74     36.90 o 
   6   1   0      399.81      386.17     25.39 o 
   7   1   0       72.14       77.77     11.65 o 
   8   1   0      165.70      146.63     22.24 o 
   9   1   0      123.86      166.74     24.86 o 
  10   1   0      139.86      205.59     30.18 o 
  11   1   0       71.74       74.42     20.12 o 
  12   1   0        0.98       -2.45     14.64 o 
  13   1   0        9.92      -15.37     18.40 o 
   1   2   0    10520.45    10990.11    494.34 o 
   2   2   0      267.46      264.06     15.78 o 
   3   2   0     2277.49     2292.13    109.09 o 
   4   2   0       73.46       49.80      9.24 o 
   5   2   0     2979.01     3311.16    156.60 o 
   6   2   0      124.33      134.61     17.83 o 
   7   2   0      316.67      363.74     28.46 o 
   8   2   0      472.16      466.87     35.33 o 
   9   2   0       75.69       76.46     19.14 o 
  10   2   0      147.36      156.60     26.99 o 
  11   2   0      151.51      180.89     28.87 o 
  12   2   0       57.08       32.79     20.85 o 
  13   2   0        4.58       -4.74     19.46 o 
   1   3   0    13627.78    12594.50    566.22 o 
   3   3   0      211.36      163.31     13.33 o 
   4   3   0     1474.60     1595.39     77.61 o 
   5   3   0     1646.23     1721.65     87.17 o 
   6   3   0      298.40      290.88     23.06 o 
   7   3   0      910.11      987.05     55.12 o 
   8   3   0      962.07     1003.57     58.80 o 
   9   3   0       24.39       20.12     13.98 o 
  10   3   0        7.71      -15.37     15.13 o 
  11   3   0       29.55       37.45     19.79 o 
  12   3   0       37.39       44.81     21.75 o 
  13   3   0       40.17       33.69     23.96 o 
   0   4   0      238.91      288.84     17.75 o 
   1   4   0     1155.05     1089.76     53.40 o 
   2   4   0      544.03      521.66     27.72 o 
   3   4   0      123.03      114.00     10.71 o 
   4   4   0     1336.79     1540.35     77.61 o 
   5   4   0      207.64      197.98     16.44 o 
   6   4   0     2207.66     2396.48    117.02 o 
   7   4   0      845.76      873.71     51.76 o 
   8   4   0      117.99       81.20     18.73 o 
   9   4   0       19.64       11.20     13.90 o 
  10   4   0       50.23       36.96     18.73 o 
  11   4   0      151.70      117.35     27.97 o 
  12   4   0       31.06       39.17     22.82 o 
   1   5   0       23.27       17.25      5.97 o 
   2   5   0     2011.09     1990.70     92.98 o 
   3   5   0     4116.84     4336.48    197.90 o 
   4   5   0     2802.40     3053.64    142.05 o 
   5   5   0       61.03       85.78     14.97 o 
   6   5   0      311.37      396.62     28.62 o 
   7   5   0      363.15      319.59     27.23 o 
   8   5   0      256.87      250.48     26.01 o 
   9   5   0      464.40      493.03     39.01 o 
  10   5   0       78.81       68.12     22.33 o 
  11   5   0       14.17        1.31     16.19 o 
  12   5   0       12.37        0.98     19.95 o 
   0   6   0     6290.87     6693.21    306.42 o 
   1   6   0     2673.77     2510.15    119.39 o 
   2   6   0      102.40      105.98     11.69 o 
   3   6   0       52.11       20.69      7.85 o 
   4   6   0      126.51       97.64     15.37 o 
   5   6   0        2.40       -8.42      5.89 o 
   6   6   0      844.43      878.94     52.34 o 
   7   6   0     1009.15     1055.99     61.82 o 
   8   6   0      397.20      344.53     30.58 o 
   9   6   0       84.99       61.82     20.20 o 
  10   6   0      160.44      201.58     34.43 o 
  11   6   0        6.63      -16.68     18.97 o 
  12   6   0       37.90       23.39     21.92 o 
   1   7   0     1943.37     2024.64     98.95 o 
   2   7   0      415.69      422.46     27.72 o 
   3   7   0      811.14      849.83     47.84 o 
   4   7   0     1187.27     1231.24     65.83 o 
   5   7   0      119.14      131.42     18.56 o 
   6   7   0      509.16      475.45     33.61 o 
   7   7   0      434.75      419.76     31.57 o 
   8   7   0      230.74      233.39     24.86 o 
   9   7   0       30.43       29.19     17.34 o 
  10   7   0       22.48      -10.22     15.46 o 
  11   7   0       17.02        9.49     20.12 o 
  12   7   0        1.82       10.22     22.16 o 
   1   8   0       95.48       95.84     15.13 o 
   2   8   0      713.01      698.95     39.91 o 
   3   8   0      121.66      117.76     17.58 o 
   4   8   0      568.50      557.15     35.00 o 
   5   8   0      174.60      180.07     22.82 o 
   6   8   0       21.09        7.85     10.55 o 
   7   8   0      127.76      134.52     22.24 o 
   8   8   0      140.31      108.60     22.49 o 
   9   8   0       12.28        4.58     15.54 o 
  10   8   0       45.18       37.62     18.32 o 
   1   9   0     1519.51     1565.71     81.04 o 
   2   9   0      682.72      749.32     42.69 o 
   3   9   0      421.71      442.82     31.81 o 
   4   9   0      215.69      184.33     19.22 o 
   5   9   0      501.99      455.01     32.55 o 
   6   9   0       49.98       26.90     13.58 o 
   7   9   0      109.61       81.04     19.54 o 
   8   9   0      588.29      599.92     44.08 o 
   1  10   0      776.44      744.50     44.08 o 
   2  10   0      140.48      150.96     20.53 o 
   3  10   0       96.04       66.24     15.78 o 
   4  10   0       81.76       58.55     16.36 o 
   5  10   0      222.45      203.95     21.92 o 
   6  10   0      109.89       96.25     19.30 o 
   1  11   0      124.77      106.39     19.63 o 
   2  11   0      177.54      165.93     18.73 o 
   3  11   0     1750.53     1650.26     92.49 o 
   4  11   0      514.30      558.95     41.30 o 
   2  12   0       81.22       84.97     19.22 o 
  -1 -17   1       29.56       22.37     17.90 o 
   0 -17   1       85.40       91.30     22.81 o 
   1 -17   1        0.90        1.53     16.99 o 
  -4 -16   1       13.58       16.49     17.29 o 
  -3 -16   1       29.46       18.19     15.35 o 
  -2 -16   1       43.11       26.33     24.86 o 
  -1 -16   1       78.34      115.64     22.51 o 
   0 -16   1       23.02        9.94     16.37 o 
   1 -16   1        0.88       -9.08     19.54 o 
   4 -16   1        9.30        5.23     18.89 o 
  -6 -15   1        4.43       15.28     18.40 o 
  -5 -15   1       72.54       69.96     20.53 o 
  -4 -15   1       81.81      100.62     22.11 o 
  -3 -15   1       39.22       36.01     25.92 o 
  -2 -15   1        1.01       -2.78     19.87 o 
  -1 -15   1      107.45      156.89     24.14 o 
   0 -15   1      124.26      178.85     33.77 o 
   1 -15   1      130.67      184.16     33.61 o 
   2 -15   1       59.73       60.60     22.98 o 
   3 -15   1       14.80       16.93     19.71 o 
   4 -15   1        9.43       -0.40     13.05 o 
   5 -15   1        6.23      -15.33     12.65 o 
   6 -15   1       20.97        9.31     23.96 o 
  -7 -14   1        3.43      -12.98     11.99 o 
  -6 -14   1        6.13      -13.33     12.86 o 
  -5 -14   1      118.84      102.58     21.01 o 
  -4 -14   1      414.22      488.45     44.57 o 
  -3 -14   1      124.53      150.53     24.66 o 
  -2 -14   1      212.53      257.80     26.81 o 
  -1 -14   1      112.64      150.21     34.67 o 
   0 -14   1       13.33       25.35     18.65 o 
   1 -14   1      182.03      203.76     23.05 o 
   2 -14   1       21.66       30.42     13.40 o 
   3 -14   1      146.13      220.80     35.00 o 
   4 -14   1      147.53      198.15     24.33 o 
   5 -14   1        3.10       -3.76     13.43 o 
   6 -14   1       26.87        7.31     13.92 o 
   7 -14   1       48.59       17.63     17.46 o 
  -8 -13   1       20.63        1.19     15.46 o 
  -7 -13   1      134.73      169.06     23.21 o 
  -6 -13   1      322.59      312.66     27.60 o 
  -5 -13   1      109.11      144.57     27.64 o 
  -4 -13   1      214.58      218.61     23.63 o 
  -3 -13   1       52.49       56.91     16.15 o 
  -2 -13   1       50.70       37.05     13.95 o 
  -1 -13   1       69.62      103.09     16.72 o 
   0 -13   1      370.56      410.99     20.72 o 
   1 -13   1      125.44      147.64     18.96 o 
   2 -13   1        1.41      -13.39      8.93 o 
   3 -13   1       58.46       83.00     15.38 o 
   4 -13   1        1.91      -12.20     11.13 o 
   5 -13   1       50.87       57.20     27.97 o 
   6 -13   1      184.05      250.18     42.81 o 
   7 -13   1      134.03      186.97     48.25 o 
   8 -13   1       33.09       -4.60     17.38 o 
  -9 -12   1      179.60      180.70     24.67 o 
  -8 -12   1      206.20      276.99     39.33 o 
  -7 -12   1       62.34       87.26     22.86 o 
  -6 -12   1       31.45       33.32     13.87 o 
  -5 -12   1      125.06      194.08     22.01 o 
  -4 -12   1      714.27      779.82     38.56 o 
  -3 -12   1      504.25      524.20     23.55 o 
  -2 -12   1      356.20      377.52     21.08 o 
  -1 -12   1       67.59       66.48     20.93 o 
   0 -12   1        6.33        2.65     10.55 o 
   1 -12   1       24.39       23.90      8.13 o 
   2 -12   1       51.46       66.09     14.02 o 
   3 -12   1      327.52      339.90     21.80 o 
   4 -12   1       29.88       38.76     22.90 o 
   5 -12   1        2.30       -8.60     10.10 o 
   6 -12   1        0.36      -15.26     10.17 o 
   7 -12   1       42.83       19.63     13.38 o 
   8 -12   1      164.73      199.57     24.86 o 
   9 -12   1       99.76       89.91     19.13 o 
 -10 -11   1       14.98        3.46     15.08 o 
  -9 -11   1       26.94       22.44     13.64 o 
  -8 -11   1        7.12       -9.16     11.35 o 
  -7 -11   1      261.34      300.33     23.13 o 
  -6 -11   1      211.32      262.38     24.29 o 
  -5 -11   1      445.99      476.20     40.36 o 
  -4 -11   1      422.08      454.38     36.76 o 
  -3 -11   1       28.63       30.82      8.93 o 
  -2 -11   1       95.01      163.23     23.88 o 
  -1 -11   1      137.11      125.92     15.94 o 
   0 -11   1      116.67      131.17      8.59 o 
   1 -11   1       64.23       61.61      8.79 o 
   2 -11   1      422.95      381.65     21.89 o 
   3 -11   1       59.34       39.59     13.98 o 
   4 -11   1       30.90       29.18     12.05 o 
   5 -11   1       19.95       14.59     11.07 o 
   6 -11   1      160.56      181.16     21.66 o 
   7 -11   1       32.41       16.33     14.64 o 
   8 -11   1       64.08       76.64     17.78 o 
   9 -11   1        2.75       -5.49     12.27 o 
  10 -11   1       18.23       22.51     15.09 o 
 -10 -10   1       30.74       27.58     15.17 o 
  -9 -10   1      102.27      128.46     23.72 o 
  -8 -10   1      335.03      380.28     25.96 o 
  -7 -10   1      448.87      439.54     26.71 o 
  -6 -10   1      260.73      259.56     19.95 o 
  -5 -10   1       42.70       43.56     13.41 o 
  -4 -10   1        6.07       13.61      9.49 o 
  -3 -10   1      314.26      313.85     15.54 o 
  -2 -10   1      430.51      457.05     32.47 o 
  -1 -10   1      735.20      732.68     32.57 o 
   0 -10   1       81.53       75.01      8.55 o 
   1 -10   1      178.06      183.10     14.59 o 
   2 -10   1        4.29        7.07      7.57 o 
   3 -10   1      211.96      209.75     16.97 o 
   4 -10   1       55.89       46.75      8.82 o 
   5 -10   1       32.23       21.05     11.23 o 
   6 -10   1      122.13      115.92     17.36 o 
   7 -10   1       12.01        7.89     11.33 o 
   8 -10   1      199.66      234.89     24.18 o 
   9 -10   1       22.88        8.90     13.21 o 
  10 -10   1       41.73       14.44     15.68 o 
 -11  -9   1       38.86       30.02     14.62 o 
 -10  -9   1       41.90        9.25     14.31 o 
  -9  -9   1       73.25      109.16     18.96 o 
  -8  -9   1      163.25      178.30     21.19 o 
  -7  -9   1      244.23      237.02     18.59 o 
  -6  -9   1       71.80      107.28     15.27 o 
  -5  -9   1      151.36      166.84     16.96 o 
  -4  -9   1      189.48      191.84     11.18 o 
  -3  -9   1      351.24      331.06     15.18 o 
  -2  -9   1      816.88      849.42     49.39 o 
  -1  -9   1      901.17      890.23     50.78 o 
   0  -9   1      996.30      921.34     27.76 o 
   1  -9   1      855.79      840.00     26.59 o 
   2  -9   1      907.46      901.16     37.22 o 
   3  -9   1       98.91      129.99     14.52 o 
   4  -9   1      279.33      259.33     13.44 o 
   5  -9   1      151.80      163.03     17.61 o 
   6  -9   1        3.36       -7.47      7.15 o 
   7  -9   1      252.50      256.32     24.08 o 
   8  -9   1       48.86       62.49     14.34 o 
   9  -9   1        9.15       -4.00     11.94 o 
  10  -9   1        6.10      -15.98     11.60 o 
  11  -9   1       31.13       25.78     15.58 o 
 -11  -8   1       13.08       12.71     15.41 o 
 -10  -8   1       41.86       56.93     15.86 o 
  -9  -8   1       10.24       26.94     12.99 o 
  -8  -8   1      102.17      100.11     16.71 o 
  -7  -8   1      111.15      107.51     15.44 o 
  -6  -8   1      137.95      150.80     30.50 o 
  -5  -8   1       93.85       75.28     12.05 o 
  -4  -8   1      607.22      570.00     21.09 o 
  -3  -8   1     1255.95     1236.76     49.39 o 
  -2  -8   1      980.98      929.32     51.68 o 
  -1  -8   1      218.05      185.55     16.85 o 
   0  -8   1       85.40      109.14      8.36 o 
   1  -8   1       60.08       86.30      8.28 o 
   2  -8   1     1795.76     1725.22     61.90 o 
   3  -8   1     3896.41     4126.09    137.74 o 
   4  -8   1     1735.92     1763.96     53.53 o 
   5  -8   1      141.99      147.03     16.33 o 
   6  -8   1        8.42       -0.46      8.24 o 
   7  -8   1      177.60      156.65     26.21 o 
   8  -8   1       22.79       12.71     14.35 o 
   9  -8   1      283.10      323.32     24.07 o 
  10  -8   1      120.59      167.88     24.04 o 
  11  -8   1       53.01       35.69     19.59 o 
 -12  -7   1      103.07      113.48     22.75 o 
 -11  -7   1      122.27      167.59     22.93 o 
 -10  -7   1       57.91       30.72     14.44 o 
  -9  -7   1       10.02        7.76     10.76 o 
  -8  -7   1       28.73       27.42     11.62 o 
  -7  -7   1       65.49       65.00     12.94 o 
  -6  -7   1      615.75      584.61     28.75 o 
  -5  -7   1     1246.83     1278.89     50.35 o 
  -4  -7   1      153.14      166.93      9.61 o 
  -3  -7   1        5.54       -5.37      4.92 o 
  -2  -7   1       70.26       79.81     12.92 o 
  -1  -7   1     1507.60     1600.46     79.73 o 
   0  -7   1     3066.06     3205.96     80.51 o 
   1  -7   1      516.56      511.37     17.18 o 
   2  -7   1     1107.10     1067.97     40.65 o 
   3  -7   1        3.99        1.31      4.52 o 
   4  -7   1      100.33       89.90      8.97 o 
   5  -7   1      194.63      210.00     10.81 o 
   6  -7   1      404.48      329.33     20.91 o 
   7  -7   1      191.00      204.66     19.82 o 
   8  -7   1       71.49       67.79     14.83 o 
   9  -7   1       19.16       16.47     29.15 o 
  10  -7   1        4.61        3.84     11.97 o 
  11  -7   1       23.66       27.32     25.11 o 
 -12  -6   1       57.71       53.55     17.92 o 
 -11  -6   1      145.44      132.20     21.24 o 
 -10  -6   1       25.61       23.25     13.08 o 
  -9  -6   1      159.69      161.20     24.98 o 
  -8  -6   1      161.03      182.37     19.39 o 
  -7  -6   1      309.93      335.54     20.67 o 
  -6  -6   1       19.23       19.42      8.90 o 
  -5  -6   1       79.81       86.11     11.45 o 
  -4  -6   1      338.54      322.46     15.23 o 
  -3  -6   1      506.70      496.46     22.28 o 
  -2  -6   1      201.39      232.33     17.75 o 
  -1  -6   1     2334.70     2313.31    110.32 o 
   0  -6   1       90.82       97.58      5.80 o 
   1  -6   1     3170.34     3373.43     85.69 o 
   2  -6   1     1409.80     1545.80     64.11 o 
   3  -6   1      618.65      606.82     21.41 o 
   4  -6   1      604.55      576.27     20.56 o 
   5  -6   1      702.08      648.16     23.36 o 
   6  -6   1      264.79      248.03     17.41 o 
   7  -6   1      241.94      245.83     17.96 o 
   8  -6   1      361.67      327.79     22.61 o 
   9  -6   1      285.12      264.78     29.19 o 
  10  -6   1      165.03      203.69     22.87 o 
  11  -6   1       30.10        4.04     12.32 o 
  12  -6   1        8.06       -1.03     14.30 o 
 -12  -5   1       57.12       70.15     17.41 o 
 -11  -5   1      239.22      297.11     25.72 o 
 -10  -5   1       85.32      105.89     17.22 o 
  -9  -5   1       56.57       51.87     17.83 o 
  -8  -5   1      118.06      113.69     14.89 o 
  -7  -5   1       21.96       25.17      9.80 o 
  -6  -5   1      200.78      193.90     14.20 o 
  -5  -5   1       50.92       21.24     10.63 o 
  -4  -5   1     3234.23     3179.88     89.44 o 
  -3  -5   1      876.75      917.21     36.43 o 
  -2  -5   1     1261.28     1159.36     42.66 o 
  -1  -5   1     1880.01     1900.58     90.53 o 
   0  -5   1      836.24      767.78     21.07 o 
   1  -5   1     1154.46     1054.90     29.26 o 
   2  -5   1     1467.08     1500.09     51.65 o 
   3  -5   1      311.23      307.53     12.27 o 
   4  -5   1      257.25      256.26     11.05 o 
   5  -5   1      158.76      166.98      8.62 o 
   6  -5   1      150.55      147.29     14.39 o 
   7  -5   1     1176.58     1144.32     48.66 o 
   8  -5   1      714.26      724.52     35.66 o 
   9  -5   1      127.04      130.19     17.77 o 
  10  -5   1      100.39       90.21     17.69 o 
  11  -5   1       78.59       92.79     19.14 o 
  12  -5   1       11.33        8.34     14.38 o 
 -12  -4   1       19.05       13.84     14.34 o 
 -11  -4   1       26.20       31.50     14.53 o 
 -10  -4   1        4.99       -0.76      9.01 o 
  -9  -4   1      267.96      275.43     51.93 o 
  -8  -4   1      473.78      428.66     24.00 o 
  -7  -4   1       90.93       79.54     13.22 o 
  -6  -4   1      257.37      253.71     15.72 o 
  -5  -4   1      384.62      362.98     18.42 o 
  -4  -4   1     2214.21     2174.40     76.87 o 
  -3  -4   1      823.51      876.55     33.56 o 
  -2  -4   1       50.51       47.71      5.99 o 
  -1  -4   1     3322.87     3473.32    159.55 o 
   0  -4   1     1485.33     1428.87     36.13 o 
   1  -4   1     4292.62     4303.44    105.53 o 
   2  -4   1     2751.99     2827.30     99.44 o 
   3  -4   1     1563.26     1490.72     47.69 o 
   4  -4   1     1845.99     2027.33     58.15 o 
   5  -4   1     2074.82     2020.99     58.78 o 
   6  -4   1      269.41      266.21     11.67 o 
   7  -4   1       74.87      111.60     15.09 o 
   8  -4   1      423.80      451.96     26.11 o 
   9  -4   1      233.81      260.60     20.02 o 
  10  -4   1      271.02      306.09     39.99 o 
  11  -4   1      110.56      150.71     36.02 o 
  12  -4   1       38.54       53.39     19.09 o 
 -13  -3   1       22.99        4.63     14.94 o 
 -12  -3   1       96.97      123.55     34.88 o 
 -11  -3   1       99.71      129.16     19.65 o 
 -10  -3   1       77.05       71.62     15.91 o 
  -9  -3   1       36.71       38.44     17.25 o 
  -8  -3   1        5.83        4.24      8.38 o 
  -7  -3   1      695.68      711.47     42.12 o 
  -6  -3   1      773.19      708.39     31.37 o 
  -5  -3   1     2135.44     2487.70     87.70 o 
  -4  -3   1       32.04       38.47      6.59 o 
  -3  -3   1      540.42      514.73     46.69 o 
  -2  -3   1     1754.47     1778.38     60.92 o 
  -1  -3   1     5140.82     5328.11    241.65 o 
   0  -3   1     6036.19     6125.52    272.81 o 
   1  -3   1     9754.41     9922.92    237.44 o 
   2  -3   1      730.25      715.72     21.13 o 
   3  -3   1      136.60      145.94      6.62 o 
   4  -3   1     4108.28     4449.12    177.43 o 
   5  -3   1     1613.39     1537.99     60.16 o 
   6  -3   1     2756.85     2789.76     80.31 o 
   7  -3   1     2154.20     2282.46    160.81 o 
   8  -3   1      620.59      596.49     30.05 o 
   9  -3   1      139.95      130.00     25.68 o 
  10  -3   1       82.67      100.33     20.04 o 
  11  -3   1       47.50       24.83     18.89 o 
  12  -3   1       46.18       43.42     22.69 o 
 -13  -2   1       14.42       -6.87     18.15 o 
 -12  -2   1       17.80        9.72     19.18 o 
 -11  -2   1       37.25       26.05     29.36 o 
 -10  -2   1      136.44      148.64     22.33 o 
  -9  -2   1       56.88       56.27     15.17 o 
  -8  -2   1       13.18        2.75      7.37 o 
  -7  -2   1      501.33      497.26     25.13 o 
  -6  -2   1      512.20      608.17     27.22 o 
  -5  -2   1     3294.35     3403.71    118.04 o 
  -4  -2   1     2176.00     2340.58     83.30 o 
  -3  -2   1     7419.27     7228.42    243.28 o 
  -2  -2   1     1889.99     1767.47     60.25 o 
  -1  -2   1     3554.11     3449.58     92.76 o 
   0  -2   1      949.58      843.04     40.48 o 
   1  -2   1     9964.55     9331.33    318.70 o 
   2  -2   1     5979.70     6173.71    162.01 o 
   3  -2   1    10127.30    11035.64    290.34 o 
   4  -2   1     4061.30     3917.98    109.24 o 
   5  -2   1      773.56      863.98     32.00 o 
   6  -2   1      816.25      764.45     25.35 o 
   7  -2   1      212.62      247.06     16.75 o 
   8  -2   1      533.33      467.43     25.75 o 
   9  -2   1       41.69       37.23     11.10 o 
  10  -2   1      278.36      272.01     24.00 o 
  11  -2   1       28.55       -1.55     13.38 o 
  12  -2   1        4.17       -2.22     15.25 o 
  13  -2   1       28.09       20.31     16.17 o 
 -13  -1   1       67.57       34.59     21.51 o 
 -12  -1   1      114.57      124.63     27.80 o 
 -11  -1   1      205.64      193.28     22.29 o 
 -10  -1   1      379.20      386.06     28.17 o 
  -9  -1   1      409.24      390.47     23.17 o 
  -8  -1   1       70.14       69.18     12.18 o 
  -7  -1   1       27.31       13.31      7.54 o 
  -6  -1   1      273.11      249.89     15.17 o 
  -5  -1   1     3613.82     3732.21    129.47 o 
  -4  -1   1      726.91      736.00     28.89 o 
  -3  -1   1     6139.20     5738.68    191.54 o 
  -2  -1   1     2121.97     2416.20     81.42 o 
  -1  -1   1      474.59      424.42     21.10 o 
   1  -1   1     2234.35     2365.35     63.77 o 
   2  -1   1    18370.09    18360.57    485.57 o 
   3  -1   1     1820.25     1996.87     65.35 o 
   4  -1   1      288.03      263.72      9.99 o 
   5  -1   1      981.65     1103.28     32.60 o 
   6  -1   1      169.92      161.17     12.98 o 
   7  -1   1      177.40      171.43     13.53 o 
   8  -1   1       60.46       36.56     10.90 o 
   9  -1   1       19.47       19.60     10.25 o 
  10  -1   1       52.00       13.20     11.76 o 
  11  -1   1       61.55       83.77     17.03 o 
  12  -1   1       14.72      -13.97     12.05 o 
  13  -1   1       22.97       10.79     19.54 o 
 -13   0   1       39.55       30.34     21.75 o 
 -12   0   1        0.12        0.33     16.44 o 
 -11   0   1       57.14        7.28     16.76 o 
 -10   0   1      242.72      214.42     28.13 o 
  -9   0   1       30.90        1.80     13.66 o 
  -8   0   1      626.28      560.93     27.93 o 
  -7   0   1      436.88      452.76     22.93 o 
  -6   0   1      428.98      455.37     21.93 o 
  -5   0   1      420.84      459.24     21.12 o 
  -4   0   1      572.45      609.36     24.75 o 
  -3   0   1     3456.27     3363.38    113.76 o 
  -2   0   1     3485.69     3422.85    114.67 o 
   1   0   1      443.33      427.20     21.43 o 
   2   0   1      452.36      400.99     12.44 o 
   3   0   1     1435.75     1401.53     39.50 o 
   4   0   1      275.36      246.85      9.84 o 
   5   0   1     4135.89     4067.18    139.03 o 
   6   0   1      209.57      186.52     12.57 o 
   7   0   1      101.74       95.07     12.03 o 
   8   0   1        4.54       -9.96      6.64 o 
   9   0   1      288.54      261.39     18.56 o 
  10   0   1       65.28       54.34     14.13 o 
  11   0   1       23.54       21.43     16.03 o 
  12   0   1        2.66      -17.66     15.46 o 
  13   0   1       19.91        0.57     18.24 o 
 -13   1   1       69.63       57.24     24.45 o 
 -12   1   1      112.33      112.85     24.45 o 
 -11   1   1      204.56      254.57     34.92 o 
 -10   1   1      392.53      349.60     32.47 o 
  -9   1   1      394.89      375.68     31.89 o 
  -8   1   1       59.42       59.37     16.93 o 
  -7   1   1       12.85       -7.52      8.01 o 
  -6   1   1      287.29      285.32     22.33 o 
  -5   1   1     3621.67     3809.59    175.41 o 
  -4   1   1      705.96      737.30     39.74 o 
  -3   1   1     5987.55     5622.18    255.55 o 
  -2   1   1     2195.22     2395.42    111.95 o 
   1   1   1     2256.36     2433.93    109.01 o 
   2   1   1    18401.19    18594.39    487.25 o 
   3   1   1     1831.63     2055.75     56.61 o 
   4   1   1      259.13      237.21     12.83 o 
   5   1   1      922.58     1009.03     40.58 o 
   6   1   1      246.28      245.40     13.99 o 
   7   1   1      179.27      188.85     13.61 o 
   8   1   1       52.28       43.86     10.63 o 
   9   1   1       24.11       22.08     14.97 o 
  10   1   1       56.11       63.87     20.28 o 
  11   1   1       68.06       64.36     21.43 o 
  12   1   1       14.33       -0.74     16.85 o 
  13   1   1       20.11       31.73     22.98 o 
 -13   2   1       12.55        6.30     18.07 o 
 -12   2   1       19.95        7.52     18.65 o 
 -11   2   1       33.46        2.54     16.36 o 
 -10   2   1      133.88      151.29     26.58 o 
  -9   2   1       69.37       39.58     17.66 o 
  -8   2   1        4.50       -2.94     11.20 o 
  -7   2   1      550.70      543.65     35.49 o 
  -6   2   1      540.84      640.23     38.68 o 
  -5   2   1     3382.75     3430.31    161.43 o 
  -4   2   1     2404.72     2630.28    120.05 o 
  -3   2   1     7507.98     7448.59    329.73 o 
  -2   2   1     1794.56     1710.78     82.68 o 
  -1   2   1     3694.42     3608.25    162.08 o 
   0   2   1      907.66      872.56     43.18 o 
   2   2   1     5872.05     5891.55    278.12 o 
   3   2   1    10014.61    10641.58    490.99 o 
   4   2   1     4176.72     4024.09    182.61 o 
   5   2   1      819.60      930.71     49.31 o 
   6   2   1      812.71      784.65     44.81 o 
   7   2   1      228.34      284.67     23.31 o 
   8   2   1      535.85      474.88     34.84 o 
   9   2   1       20.02        6.54     13.49 o 
  10   2   1      258.66      290.88     37.13 o 
  11   2   1       32.42       36.72     18.40 o 
  12   2   1        5.76       -3.43     16.11 o 
  13   2   1       30.56       21.59     22.73 o 
 -13   3   1       19.89        5.97     20.93 o 
 -12   3   1       98.62      139.43     30.50 o 
 -11   3   1      103.06      133.87     28.95 o 
 -10   3   1       67.57       35.00     18.48 o 
  -9   3   1       37.95       48.25     17.25 o 
  -8   3   1        7.49        4.33     11.20 o 
  -7   3   1      656.09      683.66     44.16 o 
  -6   3   1      827.29      800.76     45.47 o 
  -5   3   1     2132.57     2415.86    119.07 o 
  -4   3   1       56.41       77.52     11.78 o 
  -3   3   1      570.77      557.72     31.40 o 
  -2   3   1     1666.40     1701.62     84.15 o 
  -1   3   1     4770.76     5027.82    229.55 o 
   0   3   1     5923.70     6078.17    276.98 o 
   2   3   1      614.13      598.04     33.53 o 
   3   3   1      118.22      109.50     10.22 o 
   4   3   1     4027.59     4444.02    207.71 o 
   5   3   1     1611.96     1629.82     79.16 o 
   6   3   1     2786.18     3113.50    141.56 o 
   7   3   1     2115.53     2255.66    117.27 o 
   8   3   1      573.89      561.73     39.50 o 
   9   3   1      152.24      167.89     25.76 o 
  10   3   1       89.31      125.12     25.84 o 
  11   3   1       50.88       19.71     18.65 o 
  12   3   1       45.36       79.16     24.86 o 
 -12   4   1       18.23        7.52     17.66 o 
 -11   4   1       24.41       40.07     21.67 o 
 -10   4   1       12.25        3.27     14.23 o 
  -9   4   1      268.09      328.17     30.50 o 
  -8   4   1      490.71      449.86     34.43 o 
  -7   4   1      107.69      151.94     21.02 o 
  -6   4   1      272.59      239.61     21.34 o 
  -5   4   1      354.20      349.92     25.43 o 
  -4   4   1     2139.43     2120.97    104.67 o 
  -3   4   1      741.74      849.58     45.80 o 
  -2   4   1      103.41       99.36      9.57 o 
  -1   4   1     3331.10     3411.50    158.40 o 
   0   4   1     1544.87     1595.31     77.69 o 
   1   4   1     4264.34     4282.10    200.68 o 
   2   4   1     2776.46     2876.92    129.70 o 
   3   4   1     1668.30     1610.36     74.09 o 
   4   4   1     1917.77     2121.38     99.93 o 
   5   4   1     1965.03     2129.64    100.91 o 
   6   4   1      264.81      283.03     22.65 o 
   7   4   1       69.59       81.61     17.34 o 
   8   4   1      447.84      520.84     36.23 o 
   9   4   1      221.45      249.09     33.28 o 
  10   4   1      260.19      281.31     30.18 o 
  11   4   1       99.72       97.23     25.51 o 
  12   4   1       35.26       35.57     24.37 o 
 -12   5   1       61.37       51.27     23.72 o 
 -11   5   1      249.17      281.48     39.58 o 
 -10   5   1       75.32       91.92     23.55 o 
  -9   5   1       55.46       84.72     22.08 o 
  -8   5   1      117.22      123.97     22.33 o 
  -7   5   1       23.57       28.95     13.82 o 
  -6   5   1      199.93      210.25     19.71 o 
  -5   5   1       48.63       23.06      9.81 o 
  -4   5   1     3366.68     3462.20    155.70 o 
  -3   5   1      935.87     1042.41     53.24 o 
  -2   5   1     1200.41     1107.67     57.73 o 
  -1   5   1     1735.29     1688.04     82.76 o 
   0   5   1      946.96      950.01     50.05 o 
   1   5   1     1312.30     1227.88     56.67 o 
   2   5   1     1416.68     1410.98     69.18 o 
   3   5   1      282.77      296.03     19.79 o 
   4   5   1      250.84      264.22     18.40 o 
   5   5   1      125.29      146.05     18.48 o 
   6   5   1      104.39       97.48     17.01 o 
   7   5   1     1175.69     1238.84     67.55 o 
   8   5   1      696.14      811.88     50.87 o 
   9   5   1      119.00       92.74     22.82 o 
  10   5   1       93.57      100.26     26.66 o 
  11   5   1       80.11      101.16     26.58 o 
  12   5   1        9.79       13.66     20.69 o 
 -12   6   1       53.54       35.49     23.88 o 
 -11   6   1      155.53      154.15     31.40 o 
 -10   6   1       38.98       29.44     18.97 o 
  -9   6   1      150.22      131.58     25.27 o 
  -8   6   1      160.53      206.32     28.21 o 
  -7   6   1      325.97      302.17     26.82 o 
  -6   6   1       24.60       16.44     11.37 o 
  -5   6   1       77.94       39.83     12.18 o 
  -4   6   1      316.78      327.35     24.37 o 
  -3   6   1      447.66      430.64     29.44 o 
  -2   6   1      135.97      144.91     14.47 o 
  -1   6   1     2354.04     2344.96    113.42 o 
   0   6   1       98.31       85.87     13.25 o 
   1   6   1     3201.64     3415.91    161.67 o 
   2   6   1     1508.13     1520.32     75.73 o 
   3   6   1      670.81      696.01     35.74 o 
   4   6   1      639.86      630.01     35.08 o 
   5   6   1      747.91      794.22     41.54 o 
   6   6   1      251.95      270.11     22.08 o 
   7   6   1      257.60      272.07     24.21 o 
   8   6   1      394.61      349.19     29.69 o 
   9   6   1      304.29      286.79     29.19 o 
  10   6   1      173.02      219.24     32.87 o 
  11   6   1       32.88        4.91     19.05 o 
 -12   7   1      105.21       86.77     30.91 o 
 -11   7   1      120.21      121.19     29.19 o 
 -10   7   1       49.74       37.13     19.95 o 
  -9   7   1        7.85      -14.64     12.27 o 
  -8   7   1       33.80       21.92     16.19 o 
  -7   7   1       53.56        6.38     11.20 o 
  -6   7   1      623.21      594.11     39.66 o 
  -5   7   1     1233.02     1203.02     68.37 o 
  -4   7   1      146.74      155.21     16.44 o 
  -3   7   1        6.14        0.98      7.11 o 
  -2   7   1       70.86       40.81     11.37 o 
  -1   7   1     1536.49     1566.03     79.73 o 
   0   7   1     3146.10     3340.76    159.30 o 
   1   7   1      515.48      534.50     30.67 o 
   2   7   1     1160.42     1102.52     55.85 o 
   3   7   1        2.01        1.06      5.97 o 
   4   7   1      109.90       65.18     13.00 o 
   5   7   1      165.69      180.81     18.24 o 
   6   7   1      432.25      405.45     28.46 o 
   7   7   1      194.83      217.85     22.08 o 
   8   7   1       88.09       84.56     19.54 o 
   9   7   1       18.80       -5.40     14.15 o 
  10   7   1        6.25      -21.96     14.64 o 
 -11   8   1       12.99        4.74     18.97 o 
 -10   8   1       44.35       46.04     20.61 o 
  -9   8   1       21.22       11.20     15.70 o 
  -8   8   1       92.92       80.47     21.92 o 
  -7   8   1       90.20       73.60     19.79 o 
  -6   8   1      141.97      101.73     20.12 o 
  -5   8   1       81.24       65.67     17.17 o 
  -4   8   1      623.71      543.08     36.55 o 
  -3   8   1     1279.58     1261.49     67.06 o 
  -2   8   1      976.24      941.58     53.40 o 
  -1   8   1      171.01      130.35     17.58 o 
   0   8   1       76.93       81.78     14.64 o 
   1   8   1       62.57       53.65     11.20 o 
   2   8   1     1830.43     1732.86     86.52 o 
   3   8   1     3953.15     4170.47    194.22 o 
   4   8   1     1754.70     1803.76     89.95 o 
   5   8   1      169.22      187.76     18.24 o 
   6   8   1        6.81       -6.38      9.24 o 
   7   8   1      166.64      162.82     22.57 o 
   8   8   1       28.67       16.27     14.23 o 
 -10   9   1       41.53       39.83     21.51 o 
  -9   9   1       68.92       33.53     20.04 o 
  -8   9   1      151.01       94.29     23.31 o 
  -7   9   1      222.60      240.10     25.84 o 
  -6   9   1       89.07      116.70     20.69 o 
  -5   9   1      125.86       53.48     16.36 o 
  -4   9   1      166.15      133.62     20.85 o 
  -3   9   1      363.78      346.49     27.56 o 
  -2   9   1      788.50      810.74     48.58 o 
  -1   9   1      811.51      842.71     49.80 o 
   0   9   1     1018.14      869.37     51.11 o 
   1   9   1      856.88      904.29     49.64 o 
   2   9   1      895.61      929.56     50.70 o 
   3   9   1      104.15       87.42     15.70 o 
   4   9   1      262.86      223.33     20.85 o 
   5   9   1      129.05      120.46     18.97 o 
   6   9   1       10.35       -5.15      9.32 o 
  -9  10   1       99.24       87.09     24.86 o 
  -8  10   1      332.49      329.81     32.96 o 
  -7  10   1      444.25      385.91     34.18 o 
  -6  10   1      277.45      306.26     27.64 o 
  -5  10   1       48.76       34.43     15.62 o 
  -4  10   1       14.85       20.28     13.33 o 
  -3  10   1      312.12      315.66     27.40 o 
  -2  10   1      412.93      430.72     31.81 o 
  -1  10   1      744.86      722.01     45.30 o 
   2  10   1       12.88       -1.64      8.59 o 
   3  10   1      184.05      161.59     17.75 o 
  -7  11   1      247.77      263.49     28.29 o 
  -6  11   1      195.46      191.44     30.18 o 
  -5  11   1      463.53      413.71     35.00 o 
  -4  11   1      443.61      477.25     36.47 o 
  -3  11   1       33.42       18.89     13.90 o 
  -2  11   1      106.63      117.02     21.02 o 
  -1  11   1      123.31       84.31     17.58 o 
  -5  12   1      129.39      131.58     27.23 o 
  -4  12   1      701.71      690.61     49.64 o 
  -3  12   1      503.35      506.45     39.09 o 
  -2  12   1      324.84      294.89     28.70 o 
  -1  12   1       54.90       25.35     14.56 o 
  -2  13   1       43.99        9.81     14.56 o 
  -4 -16   2        7.03       11.86     25.19 o 
  -3 -16   2        6.98      -27.85     18.56 o 
  -2 -16   2        1.57      -12.84     19.54 o 
  -1 -16   2       42.41       93.14     29.93 o 
   0 -16   2      165.61      142.13     32.79 o 
   1 -16   2       95.47       94.53     27.48 o 
   3 -16   2        8.09        7.85     19.71 o 
   4 -16   2        9.06        3.08     14.36 o 
  -6 -15   2        6.54       -5.67     16.25 o 
  -5 -15   2       34.75       16.64     16.34 o 
  -4 -15   2       71.08       61.94     18.69 o 
  -3 -15   2      188.22      222.37     26.39 o 
  -2 -15   2      279.69      435.95     52.66 o 
  -1 -15   2      162.67      162.98     32.47 o 
   0 -15   2       64.11       76.58     13.02 o 
   1 -15   2        6.47        1.36     12.67 o 
   2 -15   2       38.02       28.52     14.26 o 
   3 -15   2       78.71      152.19     31.16 o 
   4 -15   2       50.87       39.04     16.82 o 
   5 -15   2        3.56      -16.72     13.11 o 
  -7 -14   2        9.61       -9.11     15.28 o 
  -6 -14   2       57.09       95.21     27.44 o 
  -5 -14   2      150.43      235.08     52.30 o 
  -4 -14   2       34.75       20.19     16.44 o 
  -3 -14   2       20.05       21.21     12.44 o 
  -2 -14   2       56.63       45.47     22.73 o 
  -1 -14   2       71.45       81.06     12.52 o 
   0 -14   2      180.10      203.31     22.45 o 
   1 -14   2      154.30      197.91     17.25 o 
   2 -14   2       80.35      110.98     18.54 o 
   3 -14   2      228.63      232.33     35.16 o 
   4 -14   2      157.97      180.08     24.38 o 
   5 -14   2       12.05      -10.27     13.18 o 
   6 -14   2       20.70        6.09     13.59 o 
   7 -14   2        3.57       -5.44     12.58 o 
  -8 -13   2       68.88       68.75     15.65 o 
  -7 -13   2      137.70      243.24     23.02 o 
  -6 -13   2       72.11      112.41     26.99 o 
  -5 -13   2      105.77      126.27     21.54 o 
  -4 -13   2      300.04      315.98     27.03 o 
  -3 -13   2      122.98      135.76     19.69 o 
  -2 -13   2      435.64      466.54     41.13 o 
  -1 -13   2      612.65      692.82     50.54 o 
   0 -13   2      168.48      226.90     16.85 o 
   1 -13   2        2.57        3.63      8.12 o 
   2 -13   2        5.37       -6.08     12.47 o 
   3 -13   2       71.46       42.61     18.97 o 
   4 -13   2        2.73        1.83     11.90 o 
   5 -13   2      149.19      177.42     23.70 o 
   6 -13   2       35.86       14.53     13.62 o 
   7 -13   2        4.37        0.15     13.08 o 
   8 -13   2       27.14       45.67     16.94 o 
  -9 -12   2       28.21       15.06     13.43 o 
  -8 -12   2        2.08       -0.54     11.44 o 
  -7 -12   2        6.69      -12.38     10.73 o 
  -6 -12   2       12.91        4.00     11.25 o 
  -5 -12   2      169.80      259.88     21.09 o 
  -4 -12   2      818.74      878.58     34.63 o 
  -3 -12   2      167.73      186.31     21.48 o 
  -2 -12   2      172.58      151.61     27.64 o 
  -1 -12   2      168.60      297.42     35.82 o 
   0 -12   2      190.10      213.02     15.80 o 
   1 -12   2      199.89      247.81     16.91 o 
   2 -12   2      375.64      386.09     23.67 o 
   3 -12   2      168.55      221.68     21.39 o 
   4 -12   2        4.03       -6.32     10.55 o 
   5 -12   2       42.16       39.77     14.34 o 
   6 -12   2       94.98      118.86     19.28 o 
   7 -12   2      129.61      151.37     22.40 o 
   8 -12   2       98.08       96.37     24.94 o 
   9 -12   2        3.24       -7.19     12.61 o 
 -10 -11   2       12.44        9.67     12.81 o 
  -9 -11   2      100.81      125.93     20.95 o 
  -8 -11   2       29.99       36.59     13.30 o 
  -7 -11   2      155.85      200.94     19.88 o 
  -6 -11   2       59.69       71.03     18.53 o 
  -5 -11   2       12.80        4.17     10.64 o 
  -4 -11   2      262.01      281.42     16.93 o 
  -3 -11   2      624.80      663.31     34.97 o 
  -2 -11   2      167.19      171.19     15.69 o 
  -1 -11   2       20.22       28.70     15.86 o 
   0 -11   2       33.30       10.47     11.86 o 
   1 -11   2      202.08      226.10     15.39 o 
   2 -11   2      131.13      157.20     17.92 o 
   3 -11   2      554.86      528.87     27.39 o 
   4 -11   2      200.54      260.44     27.84 o 
   5 -11   2       20.91       20.15     12.37 o 
   6 -11   2       75.05       60.81     14.53 o 
   7 -11   2       51.04       61.79     16.09 o 
   8 -11   2       61.62       47.92     27.40 o 
   9 -11   2       67.22       54.80     16.09 o 
 -10 -10   2       21.20       26.50     13.54 o 
  -9 -10   2       54.21       45.17     14.05 o 
  -8 -10   2        4.03       -3.24     10.00 o 
  -7 -10   2       72.68       87.76     14.43 o 
  -6 -10   2       15.64       18.22     11.18 o 
  -5 -10   2      314.86      323.90     23.14 o 
  -4 -10   2      464.61      446.83     20.46 o 
  -3 -10   2      175.61      195.56     14.36 o 
  -2 -10   2      292.25      305.23     21.18 o 
  -1 -10   2      383.57      377.26     20.41 o 
   0 -10   2      825.05      827.91     34.63 o 
   1 -10   2      477.66      496.58     18.94 o 
   2 -10   2      133.82      150.05     12.13 o 
   3 -10   2      233.08      227.13     23.31 o 
   4 -10   2       61.61       59.84     10.21 o 
   5 -10   2      304.06      306.97     21.48 o 
   6 -10   2      691.56      713.09     36.68 o 
   7 -10   2      299.10      297.61     21.92 o 
   8 -10   2       42.72       50.58     15.15 o 
   9 -10   2       16.46       21.30     14.54 o 
  10 -10   2       10.26      -10.10     12.27 o 
 -11  -9   2        2.92       -5.71     13.42 o 
 -10  -9   2       58.45       40.31     14.12 o 
  -9  -9   2      207.27      242.22     44.89 o 
  -8  -9   2      317.77      344.22     25.41 o 
  -7  -9   2       23.16        2.17      9.92 o 
  -6  -9   2      379.12      414.90     24.44 o 
  -5  -9   2      345.01      358.31     17.92 o 
  -4  -9   2      483.30      468.03     20.69 o 
  -3  -9   2      949.57      956.13     33.16 o 
  -2  -9   2      333.94      331.53     18.46 o 
  -1  -9   2      862.89      888.63     35.90 o 
   0  -9   2      139.70      125.49     12.75 o 
   1  -9   2      217.72      186.67      7.40 o 
   2  -9   2      207.16      207.43     17.70 o 
   3  -9   2      467.90      392.49     20.85 o 
   4  -9   2      166.61      181.04     17.63 o 
   5  -9   2       55.71       33.68     11.54 o 
   6  -9   2       48.90       55.93     13.74 o 
   7  -9   2        8.19        1.73     10.16 o 
   8  -9   2       78.36       63.48     15.87 o 
   9  -9   2       29.47       10.15     13.29 o 
  10  -9   2       27.06        3.38     14.51 o 
 -11  -8   2       92.13      117.38     20.79 o 
 -10  -8   2      163.27      216.89     20.33 o 
  -9  -8   2       55.01       51.60     12.79 o 
  -8  -8   2       71.57       77.05     15.12 o 
  -7  -8   2        6.14       -7.93      8.74 o 
  -6  -8   2      104.81      130.77     15.65 o 
  -5  -8   2     1216.23     1265.40     51.11 o 
  -4  -8   2     1309.58     1417.05     45.06 o 
  -3  -8   2      294.38      312.49     14.60 o 
  -2  -8   2       81.35       95.88     11.37 o 
  -1  -8   2      404.79      416.24     19.70 o 
   0  -8   2      546.51      567.59     24.21 o 
   1  -8   2     1707.28     1538.18     37.41 o 
   2  -8   2     1056.84      948.55     29.33 o 
   3  -8   2      346.70      346.83     18.72 o 
   4  -8   2       37.22       41.77      7.92 o 
   5  -8   2        6.72       -1.07      5.04 o 
   6  -8   2      181.01      149.81     27.56 o 
   7  -8   2      309.50      286.11     20.92 o 
   8  -8   2       66.44       78.70     15.70 o 
   9  -8   2       24.55       12.87     11.93 o 
  10  -8   2       14.91        7.91     12.64 o 
  11  -8   2       33.48       23.67     15.37 o 
 -12  -7   2        4.06       12.76     14.71 o 
 -11  -7   2       25.95       19.55     14.76 o 
 -10  -7   2      136.15      164.18     25.95 o 
  -9  -7   2      208.85      196.55     21.87 o 
  -8  -7   2      161.53      198.49     20.21 o 
  -7  -7   2      210.37      218.89     17.83 o 
  -6  -7   2       79.76      122.34     18.52 o 
  -5  -7   2      513.80      521.26     25.53 o 
  -4  -7   2      965.61     1062.30     42.25 o 
  -3  -7   2      620.66      641.19     23.08 o 
  -2  -7   2      284.13      226.77     16.72 o 
  -1  -7   2     2105.85     2174.64     74.41 o 
   0  -7   2     1442.60     1547.14     54.32 o 
   1  -7   2      669.44      562.80     27.18 o 
   2  -7   2      784.75      776.71     29.10 o 
   3  -7   2      862.21      937.95     36.38 o 
   4  -7   2     1885.83     1782.54     54.32 o 
   5  -7   2      775.21      802.86     28.32 o 
   6  -7   2      236.08      228.85     17.20 o 
   7  -7   2       28.83       25.17     12.31 o 
   8  -7   2       60.18       57.47     14.54 o 
   9  -7   2       45.56       28.38     12.78 o 
  10  -7   2       16.40       22.18     13.70 o 
  11  -7   2       33.77       14.90     13.94 o 
 -12  -6   2       21.29        5.92     20.44 o 
 -11  -6   2      100.47      110.65     22.12 o 
 -10  -6   2      220.64      207.94     23.39 o 
  -9  -6   2       77.88       61.24     14.68 o 
  -8  -6   2      208.24      211.09     21.10 o 
  -7  -6   2       39.41       74.22     14.35 o 
  -6  -6   2      270.31      246.41     16.54 o 
  -5  -6   2        0.80       -0.39      5.93 o 
  -4  -6   2      502.17      546.29     46.49 o 
  -3  -6   2     1564.76     1591.63     47.50 o 
  -2  -6   2     1996.38     2345.31     66.42 o 
  -1  -6   2     1346.37     1336.60     47.29 o 
   0  -6   2     5183.69     5499.48    176.68 o 
   1  -6   2      901.93      895.63     50.25 o 
   2  -6   2     2765.88     2978.40     75.67 o 
   3  -6   2      601.44      584.72     20.91 o 
   4  -6   2      179.01      182.93      9.89 o 
   5  -6   2      449.04      410.67     16.83 o 
   6  -6   2      612.53      637.04     31.92 o 
   7  -6   2      481.42      528.98     28.39 o 
   8  -6   2      259.35      259.84     19.34 o 
   9  -6   2      112.01      105.79     17.78 o 
  10  -6   2       94.74       78.21     16.82 o 
  11  -6   2        6.91        3.54     11.50 o 
  12  -6   2       36.04       35.82     16.35 o 
 -12  -5   2       10.05      -11.17     13.14 o 
 -11  -5   2      155.48      142.37     21.19 o 
 -10  -5   2       91.24       84.10     17.19 o 
  -9  -5   2      253.97      265.06     19.46 o 
  -8  -5   2      287.64      279.13     27.44 o 
  -7  -5   2       88.53      102.46     28.62 o 
  -6  -5   2       57.04       36.41     12.72 o 
  -5  -5   2      191.39      191.53     12.83 o 
  -4  -5   2     1247.05     1255.44     47.59 o 
  -3  -5   2     3117.42     3046.30     84.86 o 
  -2  -5   2      141.96      168.59      8.24 o 
  -1  -5   2       73.11       75.20      7.09 o 
   0  -5   2      246.95      232.79     15.58 o 
   1  -5   2     3530.75     3378.70    152.02 o 
   2  -5   2      894.07      780.93     22.93 o 
   3  -5   2     4891.47     5148.01    140.45 o 
   4  -5   2      204.07      165.33      8.87 o 
   5  -5   2      268.96      244.66     11.68 o 
   6  -5   2      154.49      159.18     13.37 o 
   7  -5   2       61.81       61.17     11.67 o 
   8  -5   2       91.43       82.29     21.30 o 
   9  -5   2       68.77       89.53     16.73 o 
  10  -5   2      367.41      350.81     25.35 o 
  11  -5   2       47.12       43.74     15.74 o 
  12  -5   2       18.13        4.10     29.60 o 
 -12  -4   2       90.63       93.79     18.85 o 
 -11  -4   2      255.90      287.81     33.86 o 
 -10  -4   2      161.92      199.86     21.43 o 
  -9  -4   2      104.66      139.41     14.35 o 
  -8  -4   2       68.23       82.02     13.66 o 
  -7  -4   2       73.30       66.75     11.18 o 
  -6  -4   2     1453.69     1476.99     55.90 o 
  -5  -4   2      841.01      895.54     35.70 o 
  -4  -4   2     1266.23     1234.18     37.75 o 
  -3  -4   2      395.85      415.06     15.15 o 
  -2  -4   2      286.95      268.37     10.55 o 
  -1  -4   2      477.27      471.40     18.29 o 
   0  -4   2     5380.06     5607.95    251.63 o 
   1  -4   2      814.63      866.67     43.51 o 
   2  -4   2     1368.73     1248.17     44.04 o 
   3  -4   2      559.12      579.27     37.67 o 
   4  -4   2      388.50      357.47     13.81 o 
   5  -4   2      860.60      876.17     28.87 o 
   6  -4   2      505.93      456.33     17.84 o 
   7  -4   2     1460.24     1387.14     56.22 o 
   8  -4   2      479.52      573.87     54.91 o 
   9  -4   2      265.20      260.69     24.05 o 
  10  -4   2       36.01       41.03     15.29 o 
  11  -4   2      101.58      127.82     20.56 o 
  12  -4   2       24.27       43.88     16.97 o 
 -13  -3   2       44.10       23.72     22.82 o 
 -12  -3   2       25.18       16.56     13.94 o 
 -11  -3   2       70.12       62.12     15.56 o 
 -10  -3   2       98.38      103.76     15.66 o 
  -9  -3   2      262.98      260.67     19.37 o 
  -8  -3   2     1213.03     1207.29     78.02 o 
  -7  -3   2     1886.28     1908.55     71.71 o 
  -6  -3   2      669.17      698.50     30.32 o 
  -5  -3   2     2018.97     2173.95     62.92 o 
  -4  -3   2      170.65      170.62      8.43 o 
  -3  -3   2      376.59      362.25     12.90 o 
  -2  -3   2     3761.46     3812.77    102.24 o 
  -1  -3   2     1401.64     1432.92     47.90 o 
   0  -3   2     8713.85     8301.61    367.92 o 
   1  -3   2     9141.18     8942.00    395.39 o 
   2  -3   2     1259.90     1196.13     34.20 o 
   3  -3   2     2370.52     2416.23     65.82 o 
   4  -3   2     4910.07     5591.04    149.40 o 
   5  -3   2     1308.44     1305.99     39.58 o 
   6  -3   2      416.10      433.55     28.34 o 
   7  -3   2      105.29      132.30     15.58 o 
   8  -3   2      117.58      131.43     17.14 o 
   9  -3   2       55.87       38.36     11.79 o 
  10  -3   2      547.62      523.59     38.27 o 
  11  -3   2      205.18      260.62     57.69 o 
  12  -3   2       19.49       -4.34     12.55 o 
 -13  -2   2       20.33       71.96     24.61 o 
 -12  -2   2      163.16      171.73     31.16 o 
 -11  -2   2      371.26      379.30     25.40 o 
 -10  -2   2       74.95       82.91     15.91 o 
  -9  -2   2      272.17      222.39     17.71 o 
  -8  -2   2      284.90      262.52     13.91 o 
  -7  -2   2       76.47       69.08      8.57 o 
  -6  -2   2      155.78      153.47     11.94 o 
  -5  -2   2     1996.72     1805.83     51.80 o 
  -4  -2   2     2683.06     2731.70     75.57 o 
  -3  -2   2      558.19      477.63     16.02 o 
  -2  -2   2      708.50      684.92     20.37 o 
  -1  -2   2     2646.54     2671.57     85.93 o 
   0  -2   2     4329.73     4011.58    179.26 o 
   1  -2   2     5885.43     6044.30    147.98 o 
   2  -2   2     1008.53     1021.56     29.49 o 
   3  -2   2      259.21      232.78      9.89 o 
   4  -2   2     2043.71     2279.78     63.92 o 
   5  -2   2      769.93      830.24     27.26 o 
   6  -2   2      780.24      793.12     31.89 o 
   7  -2   2      634.39      642.73     23.37 o 
   8  -2   2      489.40      531.66     27.81 o 
   9  -2   2      225.48      240.12     20.59 o 
  10  -2   2      128.82      120.83     17.97 o 
  11  -2   2       97.49      101.75     18.15 o 
  12  -2   2       12.40       -1.62     12.94 o 
 -13  -1   2       35.52       22.90     20.44 o 
 -12  -1   2        3.34      -12.10     14.47 o 
 -11  -1   2       11.52        5.23     15.37 o 
 -10  -1   2       36.08       20.53     17.01 o 
  -9  -1   2       41.88       49.86     11.98 o 
  -8  -1   2      786.43      781.33     35.29 o 
  -7  -1   2      242.43      216.97     11.22 o 
  -6  -1   2      563.10      562.44     19.90 o 
  -5  -1   2      368.03      375.73     14.91 o 
  -4  -1   2      365.30      367.17     13.00 o 
  -3  -1   2      649.94      599.68     19.01 o 
  -2  -1   2       68.02       69.33      4.30 o 
  -1  -1   2     4378.76     4317.34    136.94 o 
   0  -1   2     3731.30     3669.42    163.88 o 
   1  -1   2     1635.19     1658.19     41.36 o 
   2  -1   2    12453.18    13373.63    346.29 o 
   3  -1   2    11299.75    11926.58    309.75 o 
   4  -1   2     8401.75     8846.49    238.99 o 
   5  -1   2     1721.78     1771.09     50.68 o 
   6  -1   2      125.70      111.87      8.45 o 
   7  -1   2      102.84       92.70      9.60 o 
   8  -1   2      145.59      181.30     18.27 o 
   9  -1   2      699.95      695.95     34.65 o 
  10  -1   2      343.04      360.24     23.95 o 
  11  -1   2      173.30      165.02     21.38 o 
  12  -1   2       23.09       -3.47     12.34 o 
 -13   0   2       38.43       14.56     19.71 o 
 -12   0   2      223.03      240.75     30.99 o 
 -11   0   2      156.95      137.22     27.72 o 
 -10   0   2      500.24      522.31     39.74 o 
  -9   0   2      162.61      172.22     26.25 o 
  -8   0   2      129.61      151.37     23.31 o 
  -7   0   2       62.48       62.14     11.57 o 
  -6   0   2       77.13       88.90     11.61 o 
  -5   0   2     1337.05     1393.52     40.64 o 
  -4   0   2       41.36       56.18      6.95 o 
  -3   0   2        2.52        1.45      2.12 o 
  -2   0   2      253.69      196.44      8.46 o 
  -1   0   2     4486.70     4230.29    134.56 o 
   0   0   2     8289.31     7991.71    251.93 o 
   1   0   2      719.40      782.02     18.14 o 
   2   0   2    12590.36    11718.84    308.85 o 
   3   0   2       64.14       87.15      5.32 o 
   4   0   2       90.72       81.82     10.32 o 
   5   0   2      651.63      634.83     21.36 o 
   6   0   2      669.13      588.83     21.06 o 
   7   0   2     1339.26     1264.55     50.33 o 
   8   0   2       48.58       54.53     11.54 o 
   9   0   2       58.32       61.28     13.79 o 
  10   0   2        0.91       -9.27      9.84 o 
  11   0   2       84.46       73.56     16.16 o 
  12   0   2       63.02       47.19     24.21 o 
 -13   1   2       34.81       26.09     20.61 o 
 -12   1   2        4.51       -6.22     16.27 o 
 -11   1   2       11.87      -19.50     13.00 o 
 -10   1   2       41.76       37.13     18.48 o 
  -9   1   2       50.97       69.35     16.93 o 
  -8   1   2      754.03      726.18     47.27 o 
  -7   1   2      226.68      209.10     21.10 o 
  -6   1   2      552.15      499.81     51.11 o 
  -5   1   2      355.08      348.76     32.87 o 
  -4   1   2      326.93      302.74     21.67 o 
  -3   1   2      803.86      733.13     36.47 o 
  -2   1   2       90.13      105.25      6.95 o 
  -1   1   2     4611.89     4718.62    209.19 o 
   0   1   2     3537.78     3380.47    108.25 o 
   1   1   2     1618.25     1598.74     74.99 o 
   2   1   2    12129.17    12863.22    344.45 o 
   3   1   2    11066.35    11390.16    307.20 o 
   4   1   2     8463.27     9114.63    239.54 o 
   5   1   2     1609.95     1688.91     49.88 o 
   6   1   2      107.61       82.55     10.66 o 
   7   1   2       99.08      102.12     31.40 o 
   8   1   2      122.32      109.28     14.28 o 
   9   1   2      736.52      715.43     34.44 o 
  10   1   2      340.77      324.25     31.16 o 
  11   1   2      162.56      182.77     31.08 o 
  12   1   2       25.21       -8.91     17.83 o 
 -13   2   2       22.67       16.27     20.12 o 
 -12   2   2      167.58       95.52     26.58 o 
 -11   2   2      360.24      354.83     34.92 o 
 -10   2   2       54.89       54.63     19.79 o 
  -9   2   2      303.41      265.29     26.66 o 
  -8   2   2      283.52      318.28     27.23 o 
  -7   2   2       69.43       54.05     14.88 o 
  -6   2   2      197.62      179.09     17.66 o 
  -5   2   2     1907.87     1657.05     85.95 o 
  -4   2   2     2625.03     2792.12    133.05 o 
  -3   2   2      607.51      565.82     29.85 o 
  -2   2   2      684.11      667.14     31.81 o 
  -1   2   2     2487.40     2503.59     81.17 o 
   0   2   2     4629.99     4681.35    149.44 o 
   1   2   2     6107.13     6446.82    273.71 o 
   2   2   2     1002.00      954.09     34.14 o 
   3   2   2      316.87      285.54     12.15 o 
   4   2   2     2045.63     2256.13     76.21 o 
   5   2   2      845.09      936.84     47.59 o 
   6   2   2      788.35      859.89     47.51 o 
   7   2   2      646.30      652.66     40.81 o 
   8   2   2      502.16      450.35     34.84 o 
   9   2   2      223.85      216.71     29.60 o 
  10   2   2      129.70       96.01     23.80 o 
  11   2   2      106.01       76.38     25.60 o 
  12   2   2       16.41       17.91     19.87 o 
 -13   3   2       45.38       27.40     22.08 o 
 -12   3   2       23.52       25.68     21.51 o 
 -11   3   2       69.84       58.47     22.49 o 
 -10   3   2      118.14      143.76     27.72 o 
  -9   3   2      258.73      289.33     34.02 o 
  -8   3   2     1159.86     1191.66     70.74 o 
  -7   3   2     1844.33     1961.75    101.32 o 
  -6   3   2      670.37      697.56     42.93 o 
  -5   3   2     2027.35     2199.31    105.49 o 
  -4   3   2      149.87      146.22     14.31 o 
  -3   3   2      322.17      327.93     22.16 o 
  -2   3   2     3647.70     3656.84    138.20 o 
  -1   3   2     1676.36     1736.27     71.11 o 
   0   3   2     8338.88     8619.56    273.19 o 
   1   3   2     9210.97    10192.47    322.97 o 
   2   3   2     1215.48     1141.32     80.43 o 
   3   3   2     2147.56     2127.60    108.76 o 
   4   3   2     4876.19     5302.51    253.35 o 
   5   3   2     1248.10     1304.84     66.40 o 
   6   3   2      410.79      458.44     30.26 o 
   7   3   2      104.01      156.44     22.41 o 
   8   3   2      141.23      200.44     25.84 o 
   9   3   2       71.72       58.88     18.48 o 
  10   3   2      549.54      535.07     42.03 o 
  11   3   2      196.40      268.15     36.72 o 
  12   3   2       15.48       -5.89     18.97 o 
 -12   4   2       85.03       72.54     23.39 o 
 -11   4   2      256.30      279.84     38.52 o 
 -10   4   2      144.67      147.04     29.28 o 
  -9   4   2      118.21      177.70     27.89 o 
  -8   4   2       69.08       90.61     19.71 o 
  -7   4   2       92.75       79.24     17.25 o 
  -6   4   2     1392.72     1366.25     75.32 o 
  -5   4   2      791.73      805.01     48.17 o 
  -4   4   2     1383.48     1319.64     66.73 o 
  -3   4   2      417.90      474.80     28.62 o 
  -2   4   2      300.77      318.19     20.93 o 
  -1   4   2      474.43      454.84     27.48 o 
   0   4   2     4977.11     5075.17    234.29 o 
   1   4   2      670.52      711.13     40.07 o 
   2   4   2     1394.87     1263.29     59.21 o 
   3   4   2      528.86      489.27     28.13 o 
   4   4   2      373.49      319.67     21.34 o 
   5   4   2      915.83      946.57     49.07 o 
   6   4   2      510.93      497.94     31.40 o 
   7   4   2     1470.01     1410.33     75.97 o 
   8   4   2      491.32      503.17     37.94 o 
   9   4   2      287.41      257.43     26.58 o 
  10   4   2       35.90       43.91     19.54 o 
  11   4   2      112.25      104.02     26.25 o 
  12   4   2       30.70       27.31     20.61 o 
 -12   5   2        7.19       14.07     22.41 o 
 -11   5   2      156.58      138.45     30.75 o 
 -10   5   2      106.76       65.75     21.83 o 
  -9   5   2      268.40      278.61     28.95 o 
  -8   5   2      287.52      296.85     27.56 o 
  -7   5   2       82.81       68.28     17.58 o 
  -6   5   2       63.83       36.47     12.51 o 
  -5   5   2      191.57      175.82     17.66 o 
  -4   5   2     1248.31     1256.75     66.81 o 
  -3   5   2     3027.67     3143.76    149.73 o 
  -2   5   2      205.21      207.39     16.85 o 
  -1   5   2       48.18       28.21      8.50 o 
   0   5   2      217.11      224.89     17.75 o 
   1   5   2     3549.27     3246.14    151.21 o 
   2   5   2      898.96      774.76     38.68 o 
   3   5   2     4920.13     5282.48    239.12 o 
   4   5   2      181.25      141.15     13.08 o 
   5   5   2      285.67      281.80     20.12 o 
   6   5   2      175.61      213.85     18.48 o 
   7   5   2       62.79       82.84     17.66 o 
   8   5   2       92.03      100.59     19.87 o 
   9   5   2       72.67       96.82     22.24 o 
  10   5   2      376.03      360.39     34.76 o 
  11   5   2       45.12       30.09     22.41 o 
 -12   6   2       27.68       40.40     24.86 o 
 -11   6   2       95.41      114.24     28.38 o 
 -10   6   2      203.16      141.56     28.70 o 
  -9   6   2       77.01       89.95     23.14 o 
  -8   6   2      209.36      185.47     27.15 o 
  -7   6   2       33.67       44.57     14.97 o 
  -6   6   2      332.43      300.53     24.86 o 
  -5   6   2        5.98       12.18      8.83 o 
  -4   6   2      509.86      495.49     34.59 o 
  -3   6   2     1644.92     1620.66     82.35 o 
  -2   6   2     1965.00     2244.21    110.56 o 
  -1   6   2     1288.47     1342.94     70.08 o 
   0   6   2     4923.05     5510.55    256.37 o 
   1   6   2      766.69      734.60     41.38 o 
   2   6   2     2879.08     2992.31    140.00 o 
   3   6   2      630.78      615.37     32.38 o 
   4   6   2      179.71      191.52     15.05 o 
   5   6   2      455.00      435.79     27.72 o 
   6   6   2      637.78      748.02     42.52 o 
   7   6   2      442.74      489.44     35.00 o 
   8   6   2      238.54      234.29     24.21 o 
   9   6   2      125.69       98.46     24.29 o 
 -12   7   2        2.06        0.16     20.36 o 
 -11   7   2       26.97       22.00     21.02 o 
 -10   7   2      152.23      135.50     28.13 o 
  -9   7   2      250.29      261.52     33.86 o 
  -8   7   2      147.53      156.28     26.01 o 
  -7   7   2      236.42      201.42     22.41 o 
  -6   7   2       71.42       63.46     17.01 o 
  -5   7   2      515.18      470.46     34.10 o 
  -4   7   2      924.32     1002.67     58.06 o 
  -3   7   2      659.65      664.28     40.81 o 
  -2   7   2      331.14      266.59     22.24 o 
  -1   7   2     2161.45     2200.70    109.66 o 
   0   7   2     1509.83     1592.04     82.35 o 
   2   7   2      749.38      755.95     41.30 o 
   3   7   2      890.39      888.75     46.86 o 
   4   7   2     1930.57     1957.50     90.69 o 
   5   7   2      813.17      912.47     47.35 o 
   6   7   2      217.18      201.83     19.14 o 
   7   7   2       28.33       16.76     11.69 o 
 -11   8   2       79.74       61.09     27.72 o 
 -10   8   2      151.11      113.42     27.23 o 
  -9   8   2       45.73       42.93     19.46 o 
  -8   8   2       72.54       69.02     19.63 o 
  -7   8   2       11.79       -0.65     11.86 o 
  -6   8   2      143.17      131.17     22.49 o 
  -5   8   2     1252.34     1262.07     71.31 o 
  -4   8   2     1300.53     1398.39     77.36 o 
  -3   8   2      288.42      281.64     25.02 o 
  -2   8   2       80.61       69.59     16.03 o 
  -1   8   2      359.47      393.76     29.03 o 
   0   8   2      460.71      438.73     30.91 o 
   2   8   2     1117.87     1146.27     55.28 o 
   3   8   2      364.35      363.42     23.96 o 
   4   8   2       37.23       24.53      9.40 o 
   5   8   2        2.60       -6.22      8.10 o 
 -11   9   2        2.80      -18.32     19.14 o 
 -10   9   2       59.37       41.54     23.80 o 
  -9   9   2      212.01      190.70     31.81 o 
  -8   9   2      324.86      285.40     29.77 o 
  -7   9   2        9.90       -2.54     11.29 o 
  -6   9   2      350.18      311.57     29.44 o 
  -5   9   2      345.97      328.34     28.79 o 
  -4   9   2      493.53      503.42     36.15 o 
  -3   9   2      914.98      941.75     56.59 o 
  -2   9   2      332.26      299.96     25.92 o 
  -1   9   2      956.33      935.20     55.20 o 
   0   9   2      114.87       93.96     17.34 o 
   2   9   2      206.89      201.66     17.17 o 
 -10  10   2       13.93       -0.82     17.75 o 
  -9  10   2       56.81       46.20     21.34 o 
  -8  10   2        4.21       -8.10     13.90 o 
  -7  10   2       73.49       56.92     20.44 o 
  -6  10   2       10.51        4.33     11.53 o 
  -5  10   2      301.75      254.33     26.99 o 
  -4  10   2      434.97      447.89     35.82 o 
  -3  10   2      149.75      173.94     25.92 o 
  -2  10   2      290.34      272.40     25.43 o 
  -1  10   2      394.29      349.68     28.87 o 
   0  10   2      810.05      784.08     49.56 o 
  -9  11   2      101.06       89.38     24.78 o 
  -8  11   2       20.88       14.80     17.09 o 
  -7  11   2      145.36      109.34     24.53 o 
  -6  11   2       67.90       80.55     22.08 o 
  -5  11   2       14.77        1.72     14.39 o 
  -4  11   2      263.07      275.10     28.87 o 
  -3  11   2      683.72      658.55     45.88 o 
  -2  11   2      181.16      238.95     24.45 o 
  -1  11   2       29.25       14.56     13.25 o 
  -7  12   2        8.16        2.29     15.54 o 
  -6  12   2       16.21       19.63     17.58 o 
  -5  12   2      168.84      193.40     31.73 o 
  -4  12   2      829.37      818.51     56.92 o 
  -3  12   2      158.60      185.72     29.60 o 
  -2  12   2      175.83      187.19     28.21 o 
  -1  12   2      148.09      167.81     26.99 o 
  -5  13   2      105.01      111.30     25.60 o 
  -4  13   2      286.86      285.57     31.89 o 
  -3  13   2      143.11      177.29     30.18 o 
  -2  13   2      457.45      473.33     38.93 o 
  -1  13   2      626.23      669.43     48.33 o 
  -3  14   2       15.56       22.90     18.48 o 
  -2  14   2       57.66        7.03     13.74 o 
  -4 -16   3        1.67       17.91     23.39 o 
  -3 -16   3       13.36       -0.16     20.44 o 
  -2 -16   3       97.93      109.50     30.67 o 
  -1 -16   3      188.96      214.42     38.03 o 
   0 -16   3       88.95       78.65     14.40 o 
   1 -16   3       16.92        8.07     17.50 o 
   2 -16   3       18.56        5.25     16.03 o 
   3 -16   3       76.89      106.96     30.83 o 
  -6 -15   3        5.36       -8.10     25.19 o 
  -5 -15   3       44.46       15.05     23.80 o 
  -4 -15   3       58.06       74.91     29.11 o 
  -3 -15   3       34.65       28.54     21.75 o 
  -2 -15   3        9.43       -4.91     17.75 o 
  -1 -15   3       72.32       74.77     12.66 o 
   0 -15   3      126.95      115.83     14.38 o 
   1 -15   3      109.62      157.51     19.93 o 
   2 -15   3      186.60      233.29     33.20 o 
   3 -15   3      101.75      125.36     29.60 o 
   4 -15   3        3.37       10.48     14.21 o 
   5 -15   3        1.47        1.14     14.19 o 
  -7 -14   3        9.70       -3.38     14.88 o 
  -6 -14   3       35.49       59.12     19.00 o 
  -5 -14   3      101.15       89.63     30.58 o 
  -4 -14   3        8.36      -14.07     16.93 o 
  -3 -14   3       10.74       -3.76     16.11 o 
  -2 -14   3      179.24      172.14     31.48 o 
  -1 -14   3      134.89      149.16     30.09 o 
   0 -14   3      188.07      178.80     16.49 o 
   1 -14   3       35.38       25.95      9.91 o 
   2 -14   3       29.10       20.58     12.89 o 
   3 -14   3      246.68      277.20     23.52 o 
   4 -14   3      164.16      191.50     24.50 o 
   5 -14   3       67.27       50.04     17.79 o 
   6 -14   3        7.23      -18.77     12.51 o 
  -8 -13   3       23.03       50.37     28.54 o 
  -7 -13   3       33.46       26.46     16.62 o 
  -6 -13   3        1.23       -6.55     18.36 o 
  -5 -13   3      173.70      244.37     25.41 o 
  -4 -13   3       16.53       14.20     13.03 o 
  -3 -13   3        5.11       -9.95     13.74 o 
  -2 -13   3       20.45       19.46     16.44 o 
  -1 -13   3      105.06      127.90     25.68 o 
   0 -13   3      317.91      357.01     17.75 o 
   1 -13   3      271.88      267.63     15.20 o 
   2 -13   3       61.65       79.77     15.10 o 
   3 -13   3       89.88      114.01     17.15 o 
   4 -13   3       22.80       12.29     16.03 o 
   5 -13   3       30.53       37.26     14.39 o 
   6 -13   3       96.46      104.70     20.98 o 
   7 -13   3       57.42       86.11     18.22 o 
  -9 -12   3       39.99       71.13     16.91 o 
  -8 -12   3       69.09      106.63     20.45 o 
  -7 -12   3       27.18       33.76     12.88 o 
  -6 -12   3        9.96       -6.51     13.30 o 
  -5 -12   3      138.31      209.48     23.85 o 
  -4 -12   3       93.43      102.72     26.21 o 
  -3 -12   3      208.32      244.30     23.30 o 
  -2 -12   3       80.64       98.62     23.55 o 
  -1 -12   3       12.70       -7.77     11.78 o 
   0 -12   3        2.11        1.06     12.92 o 
   1 -12   3      122.05      135.57     13.13 o 
   2 -12   3       48.77       43.65      9.74 o 
   3 -12   3      400.42      380.64     23.31 o 
   4 -12   3        5.86       -7.89     10.29 o 
   5 -12   3       83.86       88.08     17.51 o 
   6 -12   3       84.29       85.41     17.52 o 
   7 -12   3       31.67        7.59     20.12 o 
   8 -12   3       11.73       -3.85     12.96 o 
 -10 -11   3      104.00      150.66     20.69 o 
  -9 -11   3      101.95      131.09     18.39 o 
  -8 -11   3       20.55       -0.34     11.12 o 
  -7 -11   3       70.12       70.58     13.69 o 
  -6 -11   3       61.25       52.03     16.17 o 
  -5 -11   3      312.80      314.53     19.67 o 
  -4 -11   3     1097.37     1237.20     52.76 o 
  -3 -11   3      285.08      282.77     20.40 o 
  -2 -11   3      292.91      266.10     26.90 o 
  -1 -11   3       23.87       36.80     15.37 o 
   0 -11   3      308.97      319.09     28.46 o 
   1 -11   3      567.62      511.87     39.27 o 
   2 -11   3     1254.26     1117.56     62.08 o 
   3 -11   3      120.71      131.72     32.79 o 
   4 -11   3       66.08       56.50     11.28 o 
   5 -11   3       37.74       32.99     12.23 o 
   6 -11   3       33.41       24.79     15.09 o 
   7 -11   3      129.43      131.70     20.77 o 
   8 -11   3      103.37       93.61     19.42 o 
   9 -11   3       57.44       67.07     18.28 o 
 -10 -10   3        5.84       -4.66     11.59 o 
  -9 -10   3      120.60      162.71     23.14 o 
  -8 -10   3      247.64      304.01     36.31 o 
  -7 -10   3      187.07      247.65     20.18 o 
  -6 -10   3      137.94      158.06     15.54 o 
  -5 -10   3       51.40       45.43     10.73 o 
  -4 -10   3       13.03       22.50      9.49 o 
  -3 -10   3      143.19      182.20     23.77 o 
  -2 -10   3      968.47      945.43     57.73 o 
  -1 -10   3      506.17      520.27     37.54 o 
   0 -10   3      377.71      382.88     30.50 o 
   1 -10   3      952.82      886.59     29.12 o 
   2 -10   3      664.66      663.12     23.73 o 
   3 -10   3      333.15      399.91     35.94 o 
   4 -10   3      407.09      372.76     21.31 o 
   5 -10   3      115.62      129.71     18.26 o 
   6 -10   3      191.57      195.72     21.99 o 
   7 -10   3       19.54        7.42     11.18 o 
   8 -10   3       21.90       11.52     12.75 o 
   9 -10   3       15.07       16.34     27.07 o 
  10 -10   3       10.45       -7.28     13.03 o 
 -11  -9   3       41.89       41.70     17.57 o 
 -10  -9   3      104.41      141.77     18.65 o 
  -9  -9   3       66.91       88.93     14.86 o 
  -8  -9   3       75.60       97.74     14.37 o 
  -7  -9   3        6.27        7.89      9.03 o 
  -6  -9   3      305.48      310.92     17.47 o 
  -5  -9   3      116.55      155.95     14.15 o 
  -4  -9   3      360.60      378.29     17.80 o 
  -3  -9   3      916.71      932.36     31.85 o 
  -2  -9   3      189.54      183.18     11.66 o 
  -1  -9   3      207.29      200.21     13.03 o 
   0  -9   3      638.78      615.21     40.23 o 
   1  -9   3     1333.29     1220.36     47.94 o 
   2  -9   3     1200.15     1118.95     64.36 o 
   3  -9   3      422.30      417.42     44.61 o 
   4  -9   3      566.54      547.05     32.41 o 
   5  -9   3        8.08        6.38     10.84 o 
   6  -9   3      418.25      397.97     25.08 o 
   7  -9   3      302.27      311.90     22.85 o 
   8  -9   3       99.42      110.61     18.70 o 
   9  -9   3       75.49       68.48     23.88 o 
  10  -9   3       25.74       12.43     14.39 o 
 -11  -8   3        8.21       23.17     15.90 o 
 -10  -8   3       21.78       16.29     11.66 o 
  -9  -8   3      154.74      200.87     18.83 o 
  -8  -8   3      145.12      191.76     20.49 o 
  -7  -8   3       92.74      118.30     14.40 o 
  -6  -8   3      223.19      232.98     15.29 o 
  -5  -8   3       67.97       75.68     10.29 o 
  -4  -8   3      333.94      355.59     16.53 o 
  -3  -8   3      789.96      849.86     28.83 o 
  -2  -8   3      400.23      406.21     16.26 o 
  -1  -8   3      663.53      711.76     28.77 o 
   0  -8   3      213.43      219.69     19.05 o 
   1  -8   3      432.94      416.00     28.87 o 
   2  -8   3      179.21      186.93     12.76 o 
   3  -8   3     1847.36     1938.65    115.43 o 
   4  -8   3      656.69      677.05     25.30 o 
   5  -8   3        8.00        6.14      6.32 o 
   6  -8   3       36.54       23.34     10.58 o 
   7  -8   3        1.26       -1.54     10.13 o 
   8  -8   3       22.09       -0.29     18.36 o 
   9  -8   3       24.72       28.54     14.34 o 
  10  -8   3       20.93        6.70     13.37 o 
  11  -8   3        7.36       -7.38     14.32 o 
 -12  -7   3       26.70        9.55     15.00 o 
 -11  -7   3       24.91       14.47     15.40 o 
 -10  -7   3       12.28       17.34     13.13 o 
  -9  -7   3      121.30      142.16     15.92 o 
  -8  -7   3       19.48       15.80      9.66 o 
  -7  -7   3       21.71       24.35      8.32 o 
  -6  -7   3      100.28      112.62     11.91 o 
  -5  -7   3      706.53      822.29     28.86 o 
  -4  -7   3      647.90      663.71     33.97 o 
  -3  -7   3      321.05      318.62     13.78 o 
  -2  -7   3      241.04      242.24     11.24 o 
  -1  -7   3      220.11      235.83     20.85 o 
   0  -7   3      208.68      202.19     24.45 o 
   1  -7   3      773.46      762.41     48.21 o 
   2  -7   3     1434.88     1425.80     50.80 o 
   3  -7   3      606.81      544.72     24.69 o 
   4  -7   3      107.90      133.03     15.85 o 
   5  -7   3      144.32      124.53     11.01 o 
   6  -7   3      291.91      271.42     18.92 o 
   7  -7   3      257.64      226.52     30.50 o 
   8  -7   3       10.49        4.96     10.95 o 
   9  -7   3      121.37      101.40     17.68 o 
  10  -7   3        1.44       -6.45     12.07 o 
  11  -7   3        9.26      -10.50     12.00 o 
 -12  -6   3       13.69       -2.98     21.63 o 
 -11  -6   3       91.08       56.27     20.85 o 
 -10  -6   3       50.39       56.89     15.01 o 
  -9  -6   3      442.06      491.25     22.94 o 
  -8  -6   3      766.89      755.72     29.45 o 
  -7  -6   3      417.61      460.06     20.07 o 
  -6  -6   3      398.46      420.75     18.02 o 
  -5  -6   3      257.25      287.00     13.88 o 
  -4  -6   3      147.90      146.98     10.04 o 
  -3  -6   3     1690.67     1643.45     48.48 o 
  -2  -6   3     3396.07     3450.17     95.67 o 
  -1  -6   3     1769.44     1729.98     59.38 o 
   0  -6   3      446.80      385.67     25.72 o 
   1  -6   3      863.33      934.79     49.56 o 
   2  -6   3      207.15      176.80      8.86 o 
   3  -6   3      473.57      417.27     16.70 o 
   4  -6   3        8.67        2.46      5.08 o 
   5  -6   3      396.32      379.67     18.41 o 
   6  -6   3      438.85      401.30     23.33 o 
   7  -6   3       56.86       69.46     20.20 o 
   8  -6   3       14.54        0.53     10.18 o 
   9  -6   3       78.93       72.99     16.45 o 
  10  -6   3       63.80       69.05     17.42 o 
  11  -6   3       48.53       26.06     15.47 o 
 -12  -5   3       54.68       33.00     27.07 o 
 -11  -5   3       79.19      113.74     28.17 o 
 -10  -5   3      332.03      331.69     24.20 o 
  -9  -5   3      331.89      320.79     25.26 o 
  -8  -5   3       48.92       46.91      9.84 o 
  -7  -5   3       21.34       10.76      6.74 o 
  -6  -5   3       96.86      115.27     10.59 o 
  -5  -5   3     2494.04     2659.92     75.73 o 
  -4  -5   3     2010.55     2094.58     59.84 o 
  -3  -5   3      109.48      118.35      8.67 o 
  -2  -5   3      710.76      718.88     22.98 o 
  -1  -5   3     1091.03     1170.66     41.01 o 
   0  -5   3      598.78      548.89     31.81 o 
   1  -5   3      656.48      612.02     34.10 o 
   2  -5   3     1456.47     1317.07     36.29 o 
   3  -5   3      578.23      570.02     20.13 o 
   4  -5   3      366.66      385.43     15.84 o 
   5  -5   3        6.02        5.98      5.12 o 
   6  -5   3       86.45       72.09      9.05 o 
   7  -5   3      409.07      435.46     25.36 o 
   8  -5   3      703.42      670.71     42.12 o 
   9  -5   3      135.63      149.68     20.90 o 
  10  -5   3        3.61        3.92     12.41 o 
  11  -5   3        1.71       -4.56     12.64 o 
  12  -5   3       13.72        3.02     14.79 o 
 -12  -4   3       62.83       72.71     18.29 o 
 -11  -4   3        8.14      -12.74     11.13 o 
 -10  -4   3       15.50        6.32     11.51 o 
  -9  -4   3      348.59      334.41     17.67 o 
  -8  -4   3      679.10      697.19     26.51 o 
  -7  -4   3      817.13      822.36     28.71 o 
  -6  -4   3       36.95       32.84      6.89 o 
  -5  -4   3      882.13      914.08     29.32 o 
  -4  -4   3      239.87      229.49     10.56 o 
  -3  -4   3      274.11      257.56     10.51 o 
  -2  -4   3      565.90      677.97     26.86 o 
  -1  -4   3     1334.02     1252.20     56.64 o 
   0  -4   3      438.42      416.25     24.70 o 
   1  -4   3      480.86      488.95     27.89 o 
   2  -4   3       14.47        8.08      3.79 o 
   3  -4   3       12.50       19.43      5.03 o 
   4  -4   3      581.55      691.46     23.64 o 
   5  -4   3      786.24      806.49     27.30 o 
   6  -4   3      472.15      451.52     18.05 o 
   7  -4   3      135.13      138.96     19.42 o 
   8  -4   3      209.17      197.68     20.23 o 
   9  -4   3       82.58      110.75     21.26 o 
  10  -4   3      434.79      435.80     29.17 o 
  11  -4   3       95.01      145.32     21.83 o 
  12  -4   3       22.14        4.55     20.04 o 
 -13  -3   3       11.83       15.13     20.20 o 
 -12  -3   3       55.22       48.49     21.10 o 
 -11  -3   3       74.90       80.20     17.22 o 
 -10  -3   3       55.29       69.03     15.07 o 
  -9  -3   3      416.50      399.08     24.27 o 
  -8  -3   3       67.87       68.34     10.07 o 
  -7  -3   3      206.11      205.81     11.84 o 
  -6  -3   3      399.15      379.26     15.86 o 
  -5  -3   3      369.60      393.86     19.76 o 
  -4  -3   3      494.51      501.37     17.36 o 
  -3  -3   3      308.69      286.18     11.11 o 
  -2  -3   3      257.15      258.72      9.61 o 
  -1  -3   3     2238.39     1962.45     63.97 o 
   0  -3   3     3275.52     3237.48    147.28 o 
   1  -3   3      923.78      983.86     48.74 o 
   2  -3   3       73.41       82.23      7.89 o 
   3  -3   3      988.90      996.35     31.89 o 
   4  -3   3     1089.94     1048.87     32.95 o 
   5  -3   3     1551.76     1505.79     45.61 o 
   6  -3   3     1264.34     1337.31     42.11 o 
   7  -3   3     1179.35     1183.02     38.74 o 
   8  -3   3       53.87       51.52     12.81 o 
   9  -3   3      147.13      171.13     20.83 o 
  10  -3   3       63.23       72.28     16.96 o 
  11  -3   3       10.26       -3.10     12.63 o 
  12  -3   3       25.91        9.48     14.83 o 
 -13  -2   3       94.90      103.12     28.79 o 
 -12  -2   3       54.03       40.32     21.02 o 
 -11  -2   3       52.11       52.66     18.07 o 
 -10  -2   3       46.18       45.55     13.76 o 
  -9  -2   3      476.40      455.75     25.82 o 
  -8  -2   3      234.23      230.28     12.49 o 
  -7  -2   3      177.21      187.08     10.87 o 
  -6  -2   3     1597.26     1605.75     52.07 o 
  -5  -2   3     2242.77     2503.86     70.02 o 
  -4  -2   3     1519.30     1588.15     46.13 o 
  -3  -2   3       18.44       18.54      3.43 o 
  -2  -2   3     1397.83     1397.28     38.40 o 
  -1  -2   3      777.44      679.30     30.79 o 
   0  -2   3     5302.96     5137.65    229.71 o 
   1  -2   3       33.60       44.65      7.93 o 
   2  -2   3      707.92      694.02     17.73 o 
   3  -2   3       70.10       65.23      7.01 o 
   4  -2   3     3089.39     3422.79     93.41 o 
   5  -2   3      397.10      393.63     15.14 o 
   6  -2   3      318.56      314.62     13.92 o 
   7  -2   3       91.97      114.08     14.44 o 
   8  -2   3       83.05       67.14     13.35 o 
   9  -2   3      150.53      216.38     31.03 o 
  10  -2   3      230.51      314.73     28.34 o 
  11  -2   3      141.73      137.23     20.49 o 
  12  -2   3       32.26       14.47     14.42 o 
 -13  -1   3        0.60       -3.27     16.93 o 
 -12  -1   3      105.41       82.92     25.92 o 
 -11  -1   3      313.45      323.84     31.48 o 
 -10  -1   3      129.16      128.64     25.19 o 
  -9  -1   3       45.93       51.19     18.15 o 
  -8  -1   3       24.96       28.38     12.18 o 
  -7  -1   3      803.92      802.66     31.46 o 
  -6  -1   3     2244.28     2269.03     64.80 o 
  -5  -1   3      717.04      627.56     20.82 o 
  -4  -1   3      227.80      219.76     11.06 o 
  -3  -1   3      915.14      829.82     29.69 o 
  -2  -1   3     8553.57     8393.69    265.51 o 
  -1  -1   3     6788.70     7118.06    225.37 o 
   0  -1   3      128.73      128.84      6.86 o 
   1  -1   3     1076.77     1042.74     45.71 o 
   2  -1   3     2012.69     2015.39     66.42 o 
   3  -1   3      206.53      193.61      8.88 o 
   4  -1   3      823.75      859.29     26.91 o 
   5  -1   3      413.98      404.07     15.84 o 
   6  -1   3      454.91      441.42     26.80 o 
   7  -1   3      257.29      257.20     14.71 o 
   8  -1   3      136.20      116.81     18.24 o 
   9  -1   3      543.70      537.42     47.59 o 
  10  -1   3      149.18      139.31     19.59 o 
  11  -1   3        5.47      -15.57     11.28 o 
  12  -1   3       47.30       38.96     15.84 o 
 -13   0   3       88.94       85.70     25.92 o 
 -12   0   3      127.11      100.83     27.31 o 
 -11   0   3       49.09       32.47     20.04 o 
 -10   0   3       35.21       33.20     19.14 o 
  -9   0   3      305.80      325.96     30.18 o 
  -8   0   3      643.86      648.74     43.59 o 
  -7   0   3     2285.90     2158.40     74.13 o 
  -6   0   3      405.65      366.07     24.98 o 
  -5   0   3      307.04      269.74     13.41 o 
  -4   0   3      120.58      123.39      7.52 o 
  -3   0   3      828.55      800.99     28.71 o 
  -2   0   3      237.40      217.46     10.16 o 
  -1   0   3    78148.44    80628.69   2531.65 o 
   0   0   3     1139.48     1075.35     36.86 o 
   1   0   3        6.02        2.03      2.20 o 
   2   0   3     4031.52     3877.00    104.28 o 
   3   0   3      213.91      215.82      9.11 o 
   4   0   3     2044.56     2127.92     60.13 o 
   5   0   3     3038.38     3040.31     84.93 o 
   6   0   3      516.29      540.41     20.10 o 
   7   0   3      163.63      158.77     12.44 o 
   8   0   3      491.46      442.85     19.45 o 
   9   0   3       25.81       27.25     12.24 o 
  10   0   3      360.41      334.69     25.84 o 
  11   0   3      235.37      260.20     32.30 o 
  12   0   3      105.17       81.45     24.86 o 
 -13   1   3        1.18       -6.79     17.42 o 
 -12   1   3      100.76       93.55     26.74 o 
 -11   1   3      313.83      273.38     37.21 o 
 -10   1   3      149.10      169.52     26.33 o 
  -9   1   3       67.84       42.93     17.58 o 
  -8   1   3       20.10       11.53     13.33 o 
  -7   1   3      770.20      834.37     49.23 o 
  -6   1   3     2252.02     2220.25     74.78 o 
  -5   1   3      684.41      599.81     23.38 o 
  -4   1   3      339.62      330.46     21.06 o 
  -3   1   3      810.85      714.11     25.91 o 
  -2   1   3     8462.26     8128.61    257.56 o 
  -1   1   3     6852.89     7276.02    230.84 o 
   0   1   3       93.51       82.18      6.17 o 
   1   1   3      954.45      884.31     22.16 o 
   2   1   3     2263.41     2129.38     77.44 o 
   3   1   3      222.32      216.52      8.86 o 
   4   1   3      832.18      835.76     26.52 o 
   5   1   3      426.27      406.11     15.80 o 
   6   1   3      425.63      431.59     17.28 o 
   7   1   3      266.42      260.68     13.39 o 
   8   1   3      157.46      184.94     17.59 o 
   9   1   3      540.63      569.66     29.75 o 
  10   1   3      153.28      147.13     36.47 o 
  11   1   3        4.39       -9.81     16.03 o 
  12   1   3       49.49       -6.71     15.62 o 
 -13   2   3       94.79       76.63     26.33 o 
 -12   2   3       55.38       45.55     21.92 o 
 -11   2   3       57.71       36.96     21.67 o 
 -10   2   3       54.10       53.07     21.10 o 
  -9   2   3      444.77      455.25     37.05 o 
  -8   2   3      200.21      204.93     28.38 o 
  -7   2   3      183.94      200.84     20.77 o 
  -6   2   3     1561.25     1573.80     81.04 o 
  -5   2   3     2172.88     2334.93     82.68 o 
  -4   2   3     1595.96     1579.51     52.97 o 
  -3   2   3        3.52        1.36      2.60 o 
  -2   2   3     1232.26     1260.06     60.68 o 
  -1   2   3      837.46      757.81     27.48 o 
   0   2   3     5106.16     5042.82    161.57 o 
   1   2   3       44.56       43.49      5.95 o 
   2   2   3      664.09      650.98     29.11 o 
   3   2   3       59.40       41.19      4.81 o 
   4   2   3     2968.88     3254.29     91.29 o 
   5   2   3      341.52      329.35     14.26 o 
   6   2   3      300.73      276.59     13.38 o 
   7   2   3       84.00      100.54     14.68 o 
   9   2   3      159.79      221.21     29.93 o 
  10   2   3      240.81      246.72     28.38 o 
  11   2   3      148.57      116.94     27.56 o 
  12   2   3       34.85       14.80     22.57 o 
 -13   3   3        9.83      -18.56     18.65 o 
 -12   3   3       50.00       25.11     22.57 o 
 -11   3   3       78.98       96.58     25.02 o 
 -10   3   3       39.19       28.54     17.91 o 
  -9   3   3      427.41      438.16     36.31 o 
  -8   3   3       78.87       85.21     19.95 o 
  -7   3   3      210.46      203.05     21.51 o 
  -6   3   3      437.17      379.12     28.70 o 
  -5   3   3      422.69      405.21     27.72 o 
  -4   3   3      479.62      440.26     17.95 o 
  -3   3   3      331.76      307.70     13.26 o 
  -2   3   3      268.83      271.07     14.27 o 
  -1   3   3     2227.48     2155.86     69.61 o 
   0   3   3     3531.60     3572.63    116.47 o 
   1   3   3     1022.81     1102.52     40.56 o 
   2   3   3      113.34       97.42      6.03 o 
   3   3   3     1095.37     1128.21     37.68 o 
   4   3   3     1133.36     1056.11     38.54 o 
   5   3   3     1521.11     1503.77     72.45 o 
   6   3   3     1307.78     1426.60     71.88 o 
   7   3   3     1191.92     1228.37     65.67 o 
   8   3   3       43.19       26.41     14.47 o 
   9   3   3      167.92      204.20     28.13 o 
  10   3   3       68.35       85.38     22.73 o 
  11   3   3       12.64      -14.88     17.34 o 
  12   3   3       29.99       32.55     21.75 o 
 -12   4   3       70.75       65.91     24.12 o 
 -11   4   3        8.45       -0.49     16.52 o 
 -10   4   3       19.31        7.69     14.47 o 
  -9   4   3      376.73      362.03     33.28 o 
  -8   4   3      711.88      646.78     45.39 o 
  -7   4   3      792.08      729.78     48.25 o 
  -6   4   3       38.71       34.02     12.76 o 
  -5   4   3      839.95      814.01     49.80 o 
  -4   4   3      217.06      204.61     19.05 o 
  -3   4   3      253.38      221.82     17.75 o 
  -2   4   3      725.74      842.60     31.27 o 
  -1   4   3     1399.87     1348.61     47.37 o 
   0   4   3      467.75      483.35     20.32 o 
   1   4   3      502.11      481.62     20.87 o 
   2   4   3       19.55       10.63      6.46 o 
   3   4   3        2.38        9.90      4.16 o 
   5   4   3      760.83      831.43     45.22 o 
   6   4   3      443.41      417.96     29.19 o 
   7   4   3      148.76      179.50     23.96 o 
   8   4   3      201.82      226.20     23.39 o 
   9   4   3       64.98       78.75     20.77 o 
  10   4   3      430.96      516.18     41.22 o 
  11   4   3       96.66      115.96     27.48 o 
 -12   5   3       57.28       41.38     22.49 o 
 -11   5   3       69.97      103.86     27.23 o 
 -10   5   3      308.93      343.46     42.03 o 
  -9   5   3      305.13      241.98     27.89 o 
  -8   5   3       46.10       43.67     17.17 o 
  -7   5   3       25.82       19.95     12.84 o 
  -6   5   3      124.15       72.62     16.68 o 
  -5   5   3     2415.24     2428.54    124.14 o 
  -4   5   3     1970.97     1934.93    101.81 o 
  -3   5   3      119.99      104.02     16.11 o 
  -2   5   3      747.10      759.87     43.75 o 
  -1   5   3     1044.99     1116.99     60.11 o 
   0   5   3      567.89      517.98     32.71 o 
   1   5   3      793.95      793.65     45.88 o 
   3   5   3      536.80      520.43     28.62 o 
   4   5   3      383.71      423.20     23.96 o 
   5   5   3        9.06        6.62      7.69 o 
   6   5   3      105.88      130.76     17.50 o 
   7   5   3      426.17      415.67     30.50 o 
   8   5   3      706.48      707.37     46.37 o 
   9   5   3      159.53      185.55     28.79 o 
 -12   6   3       14.75      -18.15     19.22 o 
 -11   6   3       85.91       66.40     23.96 o 
 -10   6   3       48.01       20.53     19.46 o 
  -9   6   3      437.04      419.19     37.62 o 
  -8   6   3      780.04      722.42     49.15 o 
  -7   6   3      447.09      430.07     34.67 o 
  -6   6   3      349.62      304.46     27.80 o 
  -5   6   3      247.81      240.34     22.98 o 
  -4   6   3      167.32      168.46     21.67 o 
  -3   6   3     1637.78     1657.54     86.77 o 
  -2   6   3     3437.96     3619.46    170.91 o 
  -1   6   3     1744.36     1739.48     89.38 o 
   0   6   3      395.58      390.00     27.72 o 
   1   6   3      832.31      878.04     50.87 o 
   2   6   3      194.98      162.65     10.88 o 
   4   6   3       14.86        7.20      5.89 o 
   5   6   3      369.80      367.51     24.94 o 
   6   6   3      387.53      349.52     25.92 o 
   7   6   3       49.21       64.85     16.19 o 
 -12   7   3       22.98      -17.42     19.95 o 
 -11   7   3       20.44       24.37     18.81 o 
 -10   7   3        5.96        1.23     16.60 o 
  -9   7   3       96.40       78.91     23.39 o 
  -8   7   3       15.92       -8.75     12.51 o 
  -7   7   3       25.95       21.02     14.39 o 
  -6   7   3       83.35       65.75     16.85 o 
  -5   7   3      672.87      700.34     46.78 o 
  -4   7   3      675.91      655.44     41.87 o 
  -3   7   3      274.69      240.18     22.41 o 
  -2   7   3      252.51      255.64     22.73 o 
  -1   7   3      225.27      245.74     21.83 o 
   0   7   3      272.81      276.82     23.31 o 
   1   7   3      643.10      666.81     42.36 o 
   2   7   3     1284.78     1243.26     64.28 o 
   3   7   3      606.12      516.67     28.79 o 
   4   7   3      112.70      103.37     12.02 o 
 -11   8   3        7.34        1.88     19.22 o 
 -10   8   3       22.84       22.00     19.79 o 
  -9   8   3      142.14      157.18     29.85 o 
  -8   8   3      122.48       97.64     24.53 o 
  -7   8   3      118.69      109.50     22.90 o 
  -6   8   3      210.50      222.43     24.04 o 
  -5   8   3       63.19       48.58     15.70 o 
  -4   8   3      356.39      311.41     27.89 o 
  -3   8   3      799.84      852.45     53.40 o 
  -2   8   3      367.53      389.59     30.67 o 
  -1   8   3      659.76      594.77     39.50 o 
   0   8   3      167.58      118.33     19.14 o 
 -11   9   3       41.21       26.01     23.55 o 
 -10   9   3      111.27      136.40     31.57 o 
  -9   9   3       69.24       55.20     23.63 o 
  -8   9   3       70.88       46.20     20.36 o 
  -7   9   3        7.43       11.61     12.59 o 
  -6   9   3      355.73      307.24     29.28 o 
  -5   9   3      157.20      186.21     26.74 o 
  -4   9   3      378.62      353.28     30.75 o 
  -3   9   3      933.70      870.27     56.02 o 
  -2   9   3      197.23      177.29     24.70 o 
  -1   9   3      219.82      184.33     20.53 o 
   0   9   3      719.59      655.93     43.26 o 
 -10  10   3        7.77       44.16     24.94 o 
  -9  10   3      120.32      115.63     27.56 o 
  -8  10   3      241.30      237.07     34.76 o 
  -7  10   3      170.27      160.69     28.79 o 
  -6  10   3      139.10      121.85     24.04 o 
  -5  10   3       47.15       19.46     16.68 o 
  -4  10   3       14.95        5.32     12.68 o 
  -3  10   3      177.25      169.28     26.82 o 
  -2  10   3     1021.87      982.14     60.60 o 
  -1  10   3      493.19      489.93     36.96 o 
   0  10   3      388.11      344.94     29.44 o 
 -10  11   3      103.06       92.33     28.70 o 
  -9  11   3      101.41       83.58     27.15 o 
  -8  11   3       18.01       10.14     17.75 o 
  -7  11   3       71.59       70.98     22.24 o 
  -6  11   3       58.57       45.63     19.79 o 
  -5  11   3      312.19      291.86     30.83 o 
  -4  11   3     1117.02     1106.20     72.21 o 
  -3  11   3      245.60      232.90     32.47 o 
  -2  11   3      277.63      251.55     26.25 o 
  -1  11   3       29.16       12.35     12.10 o 
   0  11   3      296.65      277.47     27.48 o 
  -9  12   3       44.04       45.47     20.53 o 
  -8  12   3       76.58       56.84     23.22 o 
  -7  12   3       30.01       50.05     22.24 o 
  -6  12   3        4.77       -8.01     14.31 o 
  -5  12   3      135.93      177.05     33.12 o 
  -4  12   3       85.60       75.56     23.14 o 
  -3  12   3      207.16      173.04     30.18 o 
  -2  12   3       77.36       73.76     20.12 o 
  -1  12   3       27.80       16.85     15.05 o 
  -7  13   3       37.93       57.33     23.47 o 
  -6  13   3        4.06        5.48     19.05 o 
  -5  13   3      150.06      158.73     31.57 o 
  -4  13   3       20.25       11.29     17.66 o 
  -3  13   3        6.64        6.13     15.54 o 
  -2  13   3       19.10        1.64     13.74 o 
  -1  13   3      107.43       86.68     22.49 o 
  -5  14   3      107.12       60.68     24.70 o 
  -4  14   3        8.95      -13.17     16.19 o 
  -3  14   3       13.55       -6.13     15.46 o 
  -2  14   3      170.26      167.56     29.93 o 
  -3  15   3       39.87       22.98     19.22 o 
  -2  15   3        9.59        0.00     18.97 o 
  -3 -16   4       33.43       21.02     22.57 o 
  -2 -16   4       82.72       59.29     26.50 o 
  -1 -16   4        8.86       17.83     11.07 o 
   0 -16   4       23.92       27.00     11.80 o 
   1 -16   4       48.90       65.40     13.39 o 
   2 -16   4       33.13       20.34     15.01 o 
  -5 -15   4        0.28      -11.04     19.14 o 
  -4 -15   4        2.05      -16.03     15.05 o 
  -3 -15   4        7.12        6.46     19.63 o 
  -2 -15   4       51.37       36.06     22.33 o 
  -1 -15   4       60.67       92.24     13.81 o 
   0 -15   4       89.88       96.75     14.03 o 
   1 -15   4       62.13       61.94     12.80 o 
   2 -15   4        3.39       -3.57     12.88 o 
   3 -15   4       29.33       -1.88     19.05 o 
   4 -15   4        5.93        5.35     14.10 o 
  -7 -14   4       12.34       -9.73     23.14 o 
  -6 -14   4       12.35      -15.13     22.00 o 
  -5 -14   4       76.99       71.56     29.28 o 
  -4 -14   4       10.11      -14.80     16.52 o 
  -3 -14   4      109.94      112.53     28.05 o 
  -2 -14   4       43.77       51.76     22.16 o 
  -1 -14   4       20.30        8.59     16.85 o 
   0 -14   4      291.01      274.80     17.62 o 
   1 -14   4      185.35      216.82     18.54 o 
   2 -14   4      291.13      312.83     25.12 o 
   3 -14   4      242.67      334.64     30.32 o 
   4 -14   4       68.46       70.95     24.98 o 
   5 -14   4        0.15      -17.59     13.35 o 
   6 -14   4       10.90       12.93     14.55 o 
  -8 -13   4       37.01       40.40     28.21 o 
  -7 -13   4      100.78      128.96     35.82 o 
  -6 -13   4       32.91       -6.71     21.02 o 
  -5 -13   4       48.64       77.28     26.99 o 
  -4 -13   4        0.11       -4.09     17.99 o 
  -3 -13   4       18.11       24.61     18.65 o 
  -2 -13   4      139.86      124.55     26.99 o 
  -1 -13   4      240.28      301.10     30.83 o 
   0 -13   4       75.06       88.43     12.63 o 
   1 -13   4        2.70       -6.77      7.09 o 
   2 -13   4        7.96        0.31      7.90 o 
   3 -13   4       42.21       51.14     17.79 o 
   4 -13   4      119.45      108.79     20.12 o 
   5 -13   4      340.64      327.69     26.34 o 
   6 -13   4      195.03      219.92     25.96 o 
   7 -13   4       27.12        2.68     14.49 o 
  -9 -12   4       30.25       47.40     18.77 o 
  -8 -12   4       11.41        3.99     16.72 o 
  -7 -12   4       27.46       31.99     24.86 o 
  -6 -12   4       20.57       13.41     19.38 o 
  -5 -12   4      452.63      433.42     41.05 o 
  -4 -12   4      242.81      336.84     42.03 o 
  -3 -12   4       92.72       83.58     23.80 o 
  -2 -12   4        1.64       11.20     13.17 o 
  -1 -12   4       41.86       38.03     17.42 o 
   0 -12   4       41.89       18.32     15.62 o 
   1 -12   4      243.31      255.98     18.09 o 
   2 -12   4      684.50      648.80     77.42 o 
   3 -12   4      184.97      241.46     21.19 o 
   4 -12   4       62.14       68.44     16.58 o 
   5 -12   4       13.60       13.98     20.93 o 
   6 -12   4       65.74       58.79     21.88 o 
   7 -12   4      143.15      101.32     19.98 o 
   8 -12   4       80.17       82.86     18.71 o 
  -9 -11   4       14.95       27.08     13.07 o 
  -8 -11   4       42.13       32.28     12.58 o 
  -7 -11   4       31.07        9.45     13.76 o 
  -6 -11   4      115.66      153.52     41.87 o 
  -5 -11   4       96.11      136.05     19.19 o 
  -4 -11   4       18.45        5.98     16.76 o 
  -3 -11   4      155.59      129.07     25.80 o 
  -2 -11   4       27.49       51.27     17.75 o 
  -1 -11   4       34.84       28.62     15.21 o 
   0 -11   4       23.42        2.45     11.86 o 
   1 -11   4       47.48       36.89      9.24 o 
   2 -11   4      106.97       97.76     11.57 o 
   3 -11   4      228.17      262.61     20.73 o 
   4 -11   4       28.41       33.87     10.59 o 
   5 -11   4      333.08      354.09     60.15 o 
   6 -11   4       76.55       62.98     15.70 o 
   7 -11   4       41.73       35.36     14.82 o 
   8 -11   4        7.60       -7.97     12.16 o 
   9 -11   4       21.63       10.32     14.94 o 
 -10 -10   4       46.02       53.71     15.11 o 
  -9 -10   4      212.17      333.86     32.82 o 
  -8 -10   4      151.74      179.03     18.35 o 
  -7 -10   4       78.16       94.64     13.50 o 
  -6 -10   4       74.34       73.37     12.31 o 
  -5 -10   4       16.99       11.61      9.42 o 
  -4 -10   4      397.05      423.16     24.84 o 
  -3 -10   4      456.87      450.74     39.91 o 
  -2 -10   4      188.83      200.02     21.06 o 
  -1 -10   4       58.24       42.28     16.60 o 
   0 -10   4       71.95       92.41     18.32 o 
   1 -10   4       79.61       79.07     12.76 o 
   2 -10   4      151.53      177.51     13.99 o 
   3 -10   4      164.70      159.89     17.78 o 
   4 -10   4      102.68      108.76     13.00 o 
   5 -10   4        6.22        3.53     11.15 o 
   6 -10   4      145.04      144.10     23.84 o 
   7 -10   4      217.54      221.77     32.30 o 
   8 -10   4        6.25       -5.90     11.01 o 
   9 -10   4       32.54        1.77     13.90 o 
 -11  -9   4       43.86       59.92     19.46 o 
 -10  -9   4       19.50       16.75     12.80 o 
  -9  -9   4       67.48       90.77     14.98 o 
  -8  -9   4       90.17      105.52     15.37 o 
  -7  -9   4       30.24       49.25     10.66 o 
  -6  -9   4      283.86      272.83     15.69 o 
  -5  -9   4      169.03      205.55     15.98 o 
  -4  -9   4       44.34       57.09      9.65 o 
  -3  -9   4      235.92      257.93     13.31 o 
  -2  -9   4      261.87      244.57     39.38 o 
  -1  -9   4      609.67      603.52     39.99 o 
   0  -9   4      873.36      808.94     48.98 o 
   1  -9   4     1105.84     1124.52     62.56 o 
   2  -9   4       22.85       32.22      9.04 o 
   3  -9   4      208.96      231.01     28.09 o 
   4  -9   4      184.34      180.62     22.89 o 
   5  -9   4       68.23       55.37     10.99 o 
   6  -9   4      320.76      291.95     30.26 o 
   7  -9   4       48.60       27.42     20.08 o 
   8  -9   4        7.22       10.40     12.59 o 
   9  -9   4       12.90       -4.23     12.86 o 
  10  -9   4       12.60        5.84     12.48 o 
 -11  -8   4       62.63       77.47     20.16 o 
 -10  -8   4       41.56       53.23     13.39 o 
  -9  -8   4      154.07      175.71     23.84 o 
  -8  -8   4       39.00       33.10     11.08 o 
  -7  -8   4       75.10       74.99     11.78 o 
  -6  -8   4      146.16      171.06     18.62 o 
  -5  -8   4      559.63      594.88     27.86 o 
  -4  -8   4     1096.06     1195.29     38.21 o 
  -3  -8   4      714.35      741.04     25.86 o 
  -2  -8   4      149.76      130.29      8.88 o 
  -1  -8   4       76.69       64.85     15.21 o 
   0  -8   4       62.69       34.92     12.68 o 
   1  -8   4     1580.42     1648.22     84.48 o 
   2  -8   4      914.44      865.55     55.11 o 
   3  -8   4      626.26      615.52    105.45 o 
   4  -8   4      162.94      177.31     12.58 o 
   5  -8   4       14.06        3.13      6.47 o 
   6  -8   4      158.95      176.74     19.60 o 
   7  -8   4      104.65      113.63     19.18 o 
   8  -8   4      202.87      257.96     25.59 o 
   9  -8   4       39.07       16.41     13.53 o 
  10  -8   4        5.76      -15.54     10.36 o 
 -11  -7   4       60.59       65.30     17.80 o 
 -10  -7   4       22.43        2.45     13.26 o 
  -9  -7   4       51.31       50.71     12.23 o 
  -8  -7   4      294.95      317.05     17.61 o 
  -7  -7   4      530.74      548.44     24.28 o 
  -6  -7   4      439.93      440.52     23.44 o 
  -5  -7   4       15.58        9.61      6.46 o 
  -4  -7   4       86.63      104.60      9.96 o 
  -3  -7   4      320.87      327.90     14.16 o 
  -2  -7   4      862.50      836.75     27.45 o 
  -1  -7   4     2048.23     2043.90     85.09 o 
   0  -7   4      357.12      337.09     24.78 o 
   1  -7   4      497.76      502.85     32.22 o 
   2  -7   4       22.54        7.30      4.73 o 
   3  -7   4      189.30      185.30     14.40 o 
   4  -7   4      451.77      457.37     19.32 o 
   5  -7   4      503.51      470.16     19.87 o 
   6  -7   4      112.53      137.51     17.20 o 
   7  -7   4        3.70        2.75     10.52 o 
   8  -7   4        2.31       -5.40     11.01 o 
   9  -7   4        2.18      -14.37     10.80 o 
  10  -7   4       50.72       50.71     16.47 o 
  11  -7   4       46.93       22.44     16.21 o 
 -12  -6   4       54.80       71.05     18.84 o 
 -11  -6   4       82.38       85.63     19.05 o 
 -10  -6   4      267.84      278.48     24.26 o 
  -9  -6   4       39.29       64.80     12.67 o 
  -8  -6   4       23.33        8.47      8.44 o 
  -7  -6   4      171.11      220.43     16.31 o 
  -6  -6   4      212.08      206.77     13.37 o 
  -5  -6   4      193.84      187.47     11.01 o 
  -4  -6   4      331.87      341.02     14.60 o 
  -3  -6   4      228.17      211.23     10.42 o 
  -2  -6   4      834.60      860.30     27.07 o 
  -1  -6   4      155.87      128.01      9.07 o 
   0  -6   4     1129.19     1133.19     59.21 o 
   1  -6   4     1279.72     1427.99     72.05 o 
   2  -6   4      454.86      407.96     19.89 o 
   3  -6   4      149.52      138.84     10.15 o 
   4  -6   4       35.94       16.49      6.60 o 
   5  -6   4      190.19      165.60     12.79 o 
   6  -6   4      551.88      554.18     22.18 o 
   7  -6   4      234.51      255.46     23.88 o 
   8  -6   4      145.93      163.44     25.15 o 
   9  -6   4      101.75      101.53     20.89 o 
  10  -6   4       20.95       -8.70     15.17 o 
  11  -6   4       23.78        5.74     15.00 o 
 -12  -5   4       46.65       52.72     17.62 o 
 -11  -5   4       84.13       74.85     17.50 o 
 -10  -5   4       29.54       34.90     13.77 o 
  -9  -5   4       67.15       77.67     12.20 o 
  -8  -5   4      369.80      369.17     17.96 o 
  -7  -5   4      625.15      668.91     25.48 o 
  -6  -5   4      146.92      163.98     12.67 o 
  -5  -5   4      174.96      175.93     10.99 o 
  -4  -5   4       23.36       28.78      9.56 o 
  -3  -5   4      306.34      323.90     12.98 o 
  -2  -5   4      357.75      370.10     13.56 o 
  -1  -5   4       64.84       70.02      5.22 o 
   0  -5   4      819.54      751.37     41.05 o 
   1  -5   4     1371.01     1429.96     71.15 o 
   2  -5   4       29.04       35.20      5.87 o 
   3  -5   4     1308.87     1356.74     41.09 o 
   4  -5   4      154.65      154.16     10.00 o 
   5  -5   4      107.35      131.71     11.15 o 
   6  -5   4      152.51      156.33     12.79 o 
   7  -5   4       55.62       51.58     13.39 o 
   8  -5   4       47.94       31.04     18.81 o 
   9  -5   4      257.35      247.67     22.14 o 
  10  -5   4      205.16      237.73     26.33 o 
  11  -5   4       95.24       88.91     33.81 o 
 -12  -4   4       88.02       86.27     25.92 o 
 -11  -4   4       82.47       67.99     16.21 o 
 -10  -4   4      405.27      365.12     25.16 o 
  -9  -4   4      187.81      220.15     20.76 o 
  -8  -4   4       20.46       20.78      8.85 o 
  -7  -4   4       40.56       29.47      7.87 o 
  -6  -4   4      202.65      176.56     10.82 o 
  -5  -4   4     1393.19     1426.99     43.29 o 
  -4  -4   4      702.85      672.93     22.90 o 
  -3  -4   4     2597.11     2592.60     72.40 o 
  -2  -4   4     1314.05     1256.48     36.12 o 
  -1  -4   4     1042.92     1041.06     43.17 o 
   0  -4   4     1392.72     1386.29     68.45 o 
   1  -4   4       94.28      114.00     14.07 o 
   2  -4   4      138.84      138.72      8.00 o 
   3  -4   4       61.95       55.80      7.10 o 
   4  -4   4     1291.99     1204.07     37.08 o 
   5  -4   4       96.55       93.35     12.87 o 
   6  -4   4      413.86      425.80     18.18 o 
   7  -4   4      222.47      240.75     18.50 o 
   8  -4   4       49.46       37.12     12.68 o 
   9  -4   4      168.20      185.00     21.81 o 
  10  -4   4       72.80      106.15     19.05 o 
  11  -4   4        9.87      -11.31     13.01 o 
 -12  -3   4       24.84        9.00     16.85 o 
 -11  -3   4        2.24       25.02     19.05 o 
 -10  -3   4       57.58       48.36     14.08 o 
  -9  -3   4      138.46      138.44     16.16 o 
  -8  -3   4     1074.54     1156.93     38.65 o 
  -7  -3   4     1440.37     1430.54     44.84 o 
  -6  -3   4     1476.02     1531.31     46.28 o 
  -5  -3   4       56.55       53.25      7.11 o 
  -4  -3   4      267.30      274.24     11.55 o 
  -3  -3   4      472.29      461.77     15.94 o 
  -2  -3   4     3889.85     3734.40    102.50 o 
  -1  -3   4      615.91      540.91     20.62 o 
   0  -3   4     1350.09     1384.49     67.55 o 
   1  -3   4      718.18      722.01     38.52 o 
   2  -3   4      274.08      290.70     11.28 o 
   3  -3   4     2100.66     2294.76     65.28 o 
   4  -3   4      469.73      429.20     17.08 o 
   5  -3   4     1214.35     1234.89     39.70 o 
   6  -3   4      245.74      256.53     13.25 o 
   7  -3   4       29.91       17.88      7.36 o 
   8  -3   4       92.28       80.39     14.87 o 
   9  -3   4       27.44        9.43     12.78 o 
  10  -3   4      190.30      214.42     24.17 o 
  11  -3   4      155.13      171.64     24.49 o 
  12  -3   4       67.04       64.26     18.11 o 
 -13  -2   4        0.08      -10.96     16.19 o 
 -12  -2   4       29.24       12.76     19.63 o 
 -11  -2   4      111.35      153.90     30.09 o 
 -10  -2   4      143.66      155.95     28.29 o 
  -9  -2   4       78.15       62.80     19.79 o 
  -8  -2   4       58.32       57.04      8.97 o 
  -7  -2   4        3.02       -3.31      5.37 o 
  -6  -2   4     1131.01     1124.48     35.37 o 
  -5  -2   4     1517.62     1525.02     45.26 o 
  -4  -2   4     7676.27     7556.40    201.60 o 
  -3  -2   4     1350.74     1470.76     41.38 o 
  -2  -2   4     1016.48      944.12     33.71 o 
  -1  -2   4     2346.49     2425.47     79.71 o 
   0  -2   4     2140.09     2065.43     78.34 o 
   1  -2   4      494.80      479.95     28.38 o 
   2  -2   4      851.07      872.96     21.62 o 
   3  -2   4     2191.69     2326.21     66.11 o 
   4  -2   4     1557.38     1607.61     49.30 o 
   5  -2   4     1158.86     1220.35     38.28 o 
   6  -2   4      134.08      141.39     11.55 o 
   7  -2   4      930.23      945.93     48.21 o 
   8  -2   4        8.50       13.09     12.47 o 
   9  -2   4      208.42      220.22     23.44 o 
  10  -2   4       24.38       31.43     15.17 o 
  11  -2   4       13.49       -8.40     12.79 o 
  12  -2   4        3.35       -2.22     14.09 o 
 -13  -1   4       89.03       81.61     27.15 o 
 -12  -1   4       90.64       94.94     26.33 o 
 -11  -1   4      111.65      107.21     26.82 o 
 -10  -1   4      247.69      257.60     34.43 o 
  -9  -1   4      257.27      284.67     28.38 o 
  -8  -1   4      700.42      660.60     44.81 o 
  -7  -1   4      495.91      487.14     22.20 o 
  -6  -1   4       83.72       73.15      8.82 o 
  -5  -1   4       12.33        7.18      4.99 o 
  -4  -1   4     1957.92     1900.43     64.57 o 
  -3  -1   4     1467.74     1496.41     51.38 o 
  -2  -1   4      547.27      533.25     20.77 o 
  -1  -1   4     6643.85     6880.78    218.98 o 
   0  -1   4     1870.26     1771.98     59.39 o 
   1  -1   4     1621.04     1572.00     75.32 o 
   2  -1   4      665.44      653.34     22.44 o 
   3  -1   4      103.69      109.50      7.64 o 
   4  -1   4      542.31      516.02     18.58 o 
   5  -1   4      368.60      361.03     15.65 o 
   6  -1   4       14.67       10.83      5.79 o 
   7  -1   4       12.93       -4.86      6.08 o 
   8  -1   4       21.20       10.91      7.44 o 
   9  -1   4      142.93      132.18     19.15 o 
  10  -1   4       61.54       63.30     16.02 o 
  11  -1   4       31.95       10.18     13.34 o 
  12  -1   4       33.23       30.69     16.10 o 
 -13   0   4        0.07      -22.90     16.19 o 
 -12   0   4       27.99      -12.76     17.17 o 
 -11   0   4       87.58       78.18     24.94 o 
 -10   0   4       22.35        9.00     15.70 o 
  -9   0   4      201.97      206.98     29.85 o 
  -8   0   4        9.02       -2.54     12.18 o 
  -7   0   4       42.34       30.26      7.70 o 
  -6   0   4      236.07      203.72     11.71 o 
  -5   0   4       13.88       22.76      5.62 o 
  -4   0   4      167.84      187.55     10.45 o 
  -3   0   4     2409.38     2305.64     76.71 o 
  -2   0   4     2627.68     2775.58     91.05 o 
  -1   0   4      863.18      856.25     31.05 o 
   0   0   4       86.66       98.38      7.26 o 
   1   0   4      432.04      473.14     15.65 o 
   2   0   4      548.97      532.04     17.66 o 
   3   0   4      273.74      283.67     11.48 o 
   4   0   4     1408.22     1536.36     45.35 o 
   5   0   4       13.52       19.37      5.75 o 
   6   0   4      552.04      556.74     26.79 o 
   7   0   4      187.92      183.85     11.53 o 
   8   0   4      298.36      306.89     16.06 o 
   9   0   4        1.36      -12.93      9.29 o 
  10   0   4        1.11      -12.22     10.98 o 
  11   0   4       27.75       16.79     14.09 o 
  12   0   4        2.35       -3.94     13.24 o 
 -13   1   4       86.14       51.27     19.87 o 
 -12   1   4       84.99       75.32     25.35 o 
 -11   1   4      115.50      160.61     31.08 o 
 -10   1   4      251.08      304.62     37.78 o 
  -9   1   4      232.81      299.47     29.77 o 
  -8   1   4      675.71      688.40     46.61 o 
  -7   1   4      476.53      478.40     34.18 o 
  -6   1   4       96.45       86.35      7.94 o 
  -5   1   4       20.42        9.17      7.40 o 
  -4   1   4     1955.12     1820.99     61.93 o 
  -3   1   4     1601.05     1619.44     55.37 o 
  -2   1   4      495.31      511.82     20.62 o 
  -1   1   4     6760.64     7026.66    224.02 o 
   0   1   4     2055.61     2062.06     69.23 o 
   1   1   4     1667.80     1638.35     56.35 o 
   2   1   4      659.85      639.75     20.30 o 
   3   1   4       95.27      107.17     13.12 o 
   4   1   4      535.21      498.74     18.07 o 
   5   1   4      459.48      434.29     16.41 o 
   6   1   4       29.89       31.89      7.14 o 
   7   1   4       19.23        9.55      6.35 o 
   8   1   4       21.12        9.16      7.34 o 
   9   1   4      150.38      149.67     18.33 o 
  10   1   4       61.96       65.85     15.26 o 
  11   1   4       25.30        1.88     16.76 o 
  12   1   4       29.95       38.27     26.50 o 
 -13   2   4        0.10      -19.26     12.84 o 
 -12   2   4       29.41       28.21     22.41 o 
 -11   2   4      113.99      108.27     26.33 o 
 -10   2   4      147.29      127.65     27.40 o 
  -9   2   4      110.61      147.04     26.01 o 
  -8   2   4       65.33       76.79     19.79 o 
  -7   2   4        3.67       -4.42     10.30 o 
  -6   2   4     1163.70     1142.71     43.55 o 
  -5   2   4     1544.40     1536.20     53.08 o 
  -4   2   4     7560.07     7364.97    235.70 o 
  -3   2   4     1234.78     1345.78     48.39 o 
  -2   2   4     1075.19     1023.58     36.90 o 
  -1   2   4     2349.52     2430.98     80.91 o 
   0   2   4     2260.42     2264.13     76.00 o 
   1   2   4      571.38      516.12     13.15 o 
   2   2   4      778.21      776.05     24.84 o 
   3   2   4     2297.09     2342.57     65.43 o 
   4   2   4     1646.01     1720.19     50.04 o 
   5   2   4     1156.41     1192.77     46.93 o 
   6   2   4      116.03      114.21     10.45 o 
   7   2   4      876.74      857.78     30.74 o 
   8   2   4        0.86       -7.52     10.63 o 
   9   2   4      179.51      231.35     31.89 o 
  10   2   4       24.75       25.84     19.46 o 
  11   2   4       13.55        6.95     19.71 o 
  12   2   4        5.03       -1.72     19.87 o 
 -12   3   4       23.12       19.63     21.18 o 
 -11   3   4        4.54      -17.34     16.85 o 
 -10   3   4       55.61       44.32     21.34 o 
  -9   3   4      120.88      124.71     25.35 o 
  -8   3   4     1045.25     1154.04     67.79 o 
  -7   3   4     1435.83     1381.71     76.30 o 
  -6   3   4     1469.12     1425.38     78.83 o 
  -5   3   4       41.79       38.47      5.99 o 
  -4   3   4      272.13      245.04     12.62 o 
  -3   3   4      487.87      478.54     19.76 o 
  -2   3   4     3849.63     3920.74    124.69 o 
  -1   3   4      553.08      520.07     23.96 o 
   0   3   4     1361.10     1337.61     47.60 o 
   1   3   4      646.06      641.92     26.04 o 
   2   3   4      275.51      289.46     12.92 o 
   3   3   4     1995.53     2236.96     75.82 o 
   4   3   4      484.27      438.90     20.24 o 
   5   3   4     1284.21     1295.45    113.42 o 
   6   3   4      248.75      252.50     27.56 o 
   7   3   4       20.33       22.98     13.90 o 
   8   3   4       92.77      123.65     22.49 o 
   9   3   4       35.06       -2.78     15.21 o 
  10   3   4      183.35      194.14     31.81 o 
  11   3   4      147.17      165.93     31.32 o 
 -12   4   4       84.66      108.68     27.97 o 
 -11   4   4       78.41       96.50     26.90 o 
 -10   4   4      400.86      394.41     36.88 o 
  -9   4   4      197.96      222.76     32.30 o 
  -8   4   4       18.32        9.24     14.07 o 
  -7   4   4       40.67       23.88     13.74 o 
  -6   4   4      204.30      195.77     24.53 o 
  -5   4   4     1418.43     1382.09     48.91 o 
  -4   4   4      722.80      695.43     26.75 o 
  -3   4   4     2595.46     2581.03     86.26 o 
  -2   4   4     1216.77     1204.98     44.45 o 
  -1   4   4     1052.97     1158.40     40.87 o 
   0   4   4     1420.47     1419.52     50.77 o 
   1   4   4      148.20      124.38     10.34 o 
   2   4   4      135.35      137.79     14.07 o 
   3   4   4       54.38       44.85      5.98 o 
   4   4   4     1235.31     1106.55     80.67 o 
   5   4   4       99.03       98.77     11.50 o 
   6   4   4      373.45      406.35     29.11 o 
   7   4   4      198.68      193.73     20.85 o 
   8   4   4       42.50       40.56     17.83 o 
   9   4   4      172.33      200.35     28.95 o 
 -12   5   4       56.10       48.00     23.63 o 
 -11   5   4       84.62       63.95     24.29 o 
 -10   5   4       28.57       19.63     18.97 o 
  -9   5   4       60.92       44.98     19.71 o 
  -8   5   4      340.35      313.04     30.75 o 
  -7   5   4      627.32      623.22     43.51 o 
  -6   5   4      125.29      129.13     20.53 o 
  -5   5   4      180.79      188.74     20.04 o 
  -4   5   4       22.47       21.92      9.98 o 
  -3   5   4      330.78      354.09     16.86 o 
  -2   5   4      395.27      408.54     18.66 o 
  -1   5   4       69.02       59.83     10.39 o 
   0   5   4      749.10      650.55     27.17 o 
   1   5   4     1331.08     1256.90     46.90 o 
   2   5   4       28.16       30.67     10.39 o 
   3   5   4     1274.97     1281.90     46.60 o 
   4   5   4      114.98       94.37     10.88 o 
   5   5   4       78.00       73.03     13.49 o 
   6   5   4      164.83      149.90     19.54 o 
 -12   6   4       60.17       72.45     27.72 o 
 -11   6   4       78.64      127.74     29.28 o 
 -10   6   4      267.65      146.05     29.77 o 
  -9   6   4       39.30       54.05     20.85 o 
  -8   6   4       30.01       19.54     15.21 o 
  -7   6   4      170.94      185.31     27.48 o 
  -6   6   4      246.94      222.52     23.14 o 
  -5   6   4      211.63      195.12     21.10 o 
  -4   6   4      350.08      344.28     27.64 o 
  -3   6   4      247.19      227.34     21.75 o 
  -2   6   4      834.94      873.30     51.93 o 
  -1   6   4      155.63      172.96     21.26 o 
   0   6   4     1139.27     1080.03     60.76 o 
   1   6   4     1400.39     1499.30     80.06 o 
 -11   7   4       60.89       35.41     23.80 o 
 -10   7   4       23.06       26.90     19.95 o 
  -9   7   4       60.48       47.43     20.85 o 
  -8   7   4      254.57      216.79     32.87 o 
  -7   7   4      500.11      458.77     38.76 o 
  -6   7   4      405.25      388.69     33.04 o 
  -5   7   4        8.50       -7.61      9.73 o 
  -4   7   4       88.62       89.30     18.65 o 
  -3   7   4      366.49      348.04     28.46 o 
  -2   7   4      988.83     1033.66     58.06 o 
  -1   7   4     2064.72     2214.77    113.18 o 
   0   7   4      332.02      347.23     28.05 o 
   1   7   4      533.88      519.37     36.39 o 
 -11   8   4       55.34       44.16     22.16 o 
 -10   8   4       49.07       44.16     25.27 o 
  -9   8   4      173.11      158.73     30.50 o 
  -8   8   4       38.21       25.35     18.15 o 
  -7   8   4       77.48       20.93     15.95 o 
  -6   8   4      164.93      164.45     26.74 o 
  -5   8   4      571.79      526.81     40.81 o 
  -4   8   4     1068.66     1067.19     67.14 o 
  -3   8   4      692.35      700.26     47.35 o 
  -2   8   4      166.38      156.11     23.88 o 
  -1   8   4       78.03       92.90     18.15 o 
   0   8   4       73.82       49.97     14.72 o 
   1   8   4     1630.12     1564.15     85.38 o 
 -11   9   4       48.39       33.77     23.22 o 
 -10   9   4       18.19        9.08     19.71 o 
  -9   9   4       59.42       48.00     23.14 o 
  -8   9   4       75.36       70.08     22.98 o 
  -7   9   4       23.42       21.43     15.21 o 
  -6   9   4      237.90      260.38     34.10 o 
  -5   9   4      151.54      175.49     27.64 o 
  -4   9   4       43.67       10.79     14.72 o 
  -3   9   4      223.81      231.92     25.84 o 
  -2   9   4      247.95      260.87     26.33 o 
  -1   9   4      641.11      634.84     43.34 o 
   0   9   4      820.49      742.54     48.41 o 
 -10  10   4       50.75       18.81     22.33 o 
  -9  10   4      231.92      245.90     37.05 o 
  -8  10   4      159.48      123.07     28.46 o 
  -7  10   4       77.13       43.67     19.46 o 
  -6  10   4       80.09       80.47     22.90 o 
  -5  10   4       26.28        6.87     14.72 o 
  -4  10   4      381.31      423.93     36.80 o 
  -3  10   4      402.25      436.04     37.29 o 
  -2  10   4      179.37      198.23     28.95 o 
  -1  10   4       58.75       36.15     16.03 o 
   0  10   4       77.28       78.51     19.22 o 
  -9  11   4       13.75       24.53     19.71 o 
  -8  11   4       35.42       10.96     18.89 o 
  -7  11   4       27.29       16.85     18.56 o 
  -6  11   4      125.25      148.18     29.69 o 
  -5  11   4      100.53       91.35     24.45 o 
  -4  11   4       18.84       19.79     17.17 o 
  -3  11   4      181.14      151.86     26.90 o 
  -2  11   4       35.60       26.25     15.70 o 
  -1  11   4       17.78      -13.74      9.16 o 
   0  11   4       15.77        8.50     12.43 o 
  -9  12   4       31.02       21.83     22.90 o 
  -8  12   4       12.12        2.86     18.07 o 
  -7  12   4       27.92       16.44     18.40 o 
  -6  12   4       25.75        9.49     20.28 o 
  -5  12   4      442.99      421.89     39.91 o 
  -4  12   4      251.65      243.37     36.23 o 
  -3  12   4       88.67       81.86     22.98 o 
  -2  12   4        4.03       -0.25     12.35 o 
  -1  12   4       41.20       21.83     16.36 o 
   0  12   4       53.62       49.15     18.32 o 
  -8  13   4       36.15       41.54     24.86 o 
  -7  13   4      104.27       68.86     27.80 o 
  -6  13   4       30.70       32.87     21.02 o 
  -5  13   4       56.77       27.07     20.93 o 
  -4  13   4        0.07      -22.57     15.05 o 
  -3  13   4       22.21       -4.99     15.95 o 
  -2  13   4      138.56      102.63     25.27 o 
  -1  13   4      230.43      292.84     37.45 o 
  -7  14   4       13.24      -11.12     19.87 o 
  -6  14   4       12.24       -5.72     18.56 o 
  -5  14   4       72.36       61.82     25.11 o 
  -4  14   4        7.12        1.80     19.14 o 
  -3  14   4      111.79       84.39     26.66 o 
  -2  14   4       46.45       37.62     20.36 o 
  -1  14   4       20.19        5.89     17.01 o 
  -5  15   4        1.04       19.87     21.10 o 
  -4  15   4        2.25       -7.36     17.42 o 
  -3  15   4        9.90       -7.85     17.09 o 
  -2  15   4       57.93       25.68     19.95 o 
  -3  16   4       32.16        7.36     20.93 o 
  -2  16   4       81.49       80.55     26.17 o 
  -1 -16   5       85.49       71.42     13.30 o 
   0 -16   5       38.49       30.65     11.54 o 
  -4 -15   5       39.70       44.73     22.82 o 
  -3 -15   5       17.14       -3.27     17.99 o 
  -2 -15   5        3.18       -5.97     15.37 o 
  -1 -15   5       52.56       48.58     20.69 o 
   0 -15   5        5.45       13.61     10.42 o 
   1 -15   5       35.52       26.09     10.78 o 
   2 -15   5      118.87      191.88     37.41 o 
   3 -15   5       65.27       78.10     26.09 o 
  -6 -14   5       58.36       17.66     23.96 o 
  -5 -14   5        4.72        9.32     20.53 o 
  -4 -14   5       25.23       20.12     21.75 o 
  -3 -14   5       11.41      -16.36     14.97 o 
  -2 -14   5       22.33       54.05     22.82 o 
  -1 -14   5       27.52        3.19     15.54 o 
   0 -14   5       77.28       68.08     12.72 o 
   1 -14   5       47.69       31.89     10.60 o 
   2 -14   5      117.88      115.40     14.81 o 
   3 -14   5       39.53       42.17     16.26 o 
   4 -14   5       15.29       19.14     15.35 o 
   5 -14   5       15.32       -1.77     14.59 o 
  -7 -13   5        7.86      -24.70     21.34 o 
  -6 -13   5       12.80       -5.97     20.93 o 
  -5 -13   5      101.51      131.25     31.81 o 
  -4 -13   5       22.93       31.97     20.69 o 
  -3 -13   5      116.40      125.04     27.23 o 
  -2 -13   5      137.75      190.46     29.11 o 
  -1 -13   5       70.68       40.32     18.56 o 
   0 -13   5        2.42       -8.72      9.42 o 
   1 -13   5       25.73        5.42      8.18 o 
   2 -13   5       24.47        1.56      8.78 o 
   3 -13   5       18.22       16.01     13.31 o 
   4 -13   5      168.31      204.63     25.66 o 
   5 -13   5       31.31       18.06     14.99 o 
   6 -13   5        1.62       -0.91     13.26 o 
  -8 -12   5       47.15       53.56     29.93 o 
  -7 -12   5      111.85      226.85     40.07 o 
  -6 -12   5      182.56      235.44     39.17 o 
  -5 -12   5      262.46      266.59     39.66 o 
  -4 -12   5       31.22        4.25     17.01 o 
  -3 -12   5       70.49       78.59     23.31 o 
  -2 -12   5        9.39        0.25     11.12 o 
  -1 -12   5       15.11        1.31     13.58 o 
   0 -12   5      215.26      249.34     31.89 o 
   1 -12   5      234.45      240.43     30.24 o 
   2 -12   5      205.61      257.90     18.77 o 
   3 -12   5       72.77      109.66     25.11 o 
   4 -12   5       48.26       36.39     12.19 o 
   5 -12   5       64.43       64.42     16.73 o 
   6 -12   5      145.27      136.53     22.26 o 
   7 -12   5      133.13      164.91     23.19 o 
  -9 -11   5       14.70       31.16     24.45 o 
  -8 -11   5        9.70       17.09     23.06 o 
  -7 -11   5       40.59       19.46     18.15 o 
  -6 -11   5       23.70       15.78     21.51 o 
  -5 -11   5      203.53      247.54     36.72 o 
  -4 -11   5      273.15      350.66     41.46 o 
  -3 -11   5      153.84      186.45     30.26 o 
  -2 -11   5       51.20       75.48     20.85 o 
  -1 -11   5       21.06       12.76     13.90 o 
   0 -11   5       79.42       61.58     18.65 o 
   1 -11   5      165.99      188.71     26.23 o 
   2 -11   5       95.59      104.68     14.19 o 
   3 -11   5       44.53       50.09     12.83 o 
   4 -11   5       24.73       14.02     14.49 o 
   5 -11   5      159.86      171.72     21.62 o 
   6 -11   5       12.93       31.53     13.82 o 
   7 -11   5       92.13       71.29     17.40 o 
   8 -11   5      103.60       79.89     40.19 o 
 -10 -10   5       25.26        9.63     16.93 o 
  -9 -10   5       38.58       38.92     19.71 o 
  -8 -10   5      176.25      232.36     24.74 o 
  -7 -10   5       54.69       89.06     26.17 o 
  -6 -10   5       28.43       16.03     18.73 o 
  -5 -10   5       25.65       21.51     17.75 o 
  -4 -10   5      143.84      157.01     28.46 o 
  -3 -10   5      143.49      186.62     28.95 o 
  -2 -10   5      306.09      311.49     28.46 o 
  -1 -10   5      576.78      565.16     39.99 o 
   0 -10   5      313.08      339.05     28.46 o 
   1 -10   5      165.08      200.53     15.16 o 
   2 -10   5       64.04       56.25      9.83 o 
   3 -10   5      199.39      232.59     21.22 o 
   4 -10   5      412.33      425.27     21.72 o 
   5 -10   5      484.99      447.42     28.21 o 
   6 -10   5      229.47      249.18     25.33 o 
   7 -10   5       35.42       40.31     16.19 o 
   8 -10   5       14.87       -8.63     11.67 o 
   9 -10   5        5.97       -6.36     26.90 o 
 -10  -9   5      142.12      199.43     21.07 o 
  -9  -9   5       96.14      132.38     17.06 o 
  -8  -9   5        0.06      -13.27      8.99 o 
  -7  -9   5      174.15      218.22     21.68 o 
  -6  -9   5        2.19        3.86      8.14 o 
  -5  -9   5      328.02      292.89     20.00 o 
  -4  -9   5      496.01      509.55     38.68 o 
  -3  -9   5       44.78       54.38     15.54 o 
  -2  -9   5      140.99      108.60     20.36 o 
  -1  -9   5      506.04      496.39     35.25 o 
   0  -9   5      250.44      237.64     22.33 o 
   1  -9   5      667.54      718.82     45.55 o 
   2  -9   5      421.82      400.78     23.32 o 
   3  -9   5       62.09       65.24      9.76 o 
   4  -9   5       43.58       48.91      9.98 o 
   5  -9   5       39.81       17.61      8.69 o 
   6  -9   5       70.84       46.39     14.40 o 
   7  -9   5      228.70      249.95     24.98 o 
   8  -9   5       83.50       98.31     18.44 o 
   9  -9   5       36.60       24.53     15.43 o 
 -11  -8   5       66.37       34.32     17.05 o 
 -10  -8   5       29.04       34.62     13.67 o 
  -9  -8   5       76.59      121.35     15.73 o 
  -8  -8   5       46.26       51.78     12.21 o 
  -7  -8   5       43.76       52.31     11.16 o 
  -6  -8   5       92.41      163.69     14.55 o 
  -5  -8   5       80.35       97.46     11.24 o 
  -4  -8   5       48.09       52.07      8.55 o 
  -3  -8   5       27.04       24.80      8.78 o 
  -2  -8   5       28.71       27.80     12.68 o 
  -1  -8   5       14.91       -0.08      9.08 o 
   0  -8   5      425.48      383.21     28.29 o 
   1  -8   5      614.38      615.05     39.66 o 
   2  -8   5      192.84      148.63     17.07 o 
   3  -8   5      211.97      205.56     13.18 o 
   4  -8   5      118.66      110.92     17.30 o 
   5  -8   5        4.17       -9.69      6.46 o 
   6  -8   5      383.19      315.66     22.02 o 
   7  -8   5        8.24       -4.83     10.34 o 
   8  -8   5        6.88        2.95     11.11 o 
   9  -8   5        0.53       -8.09     12.08 o 
  10  -8   5       33.34       23.50     15.84 o 
 -11  -7   5       31.55       34.17     19.50 o 
 -10  -7   5       74.71       99.12     19.95 o 
  -9  -7   5      122.13      176.84     17.60 o 
  -8  -7   5      367.82      393.71     20.38 o 
  -7  -7   5      229.82      246.31     20.08 o 
  -6  -7   5      452.72      459.42     19.86 o 
  -5  -7   5      599.52      589.78     22.76 o 
  -4  -7   5      748.43      732.47     26.06 o 
  -3  -7   5      502.91      455.92     17.15 o 
  -2  -7   5      710.62      740.91     24.16 o 
  -1  -7   5       60.72       57.90      8.52 o 
   0  -7   5      214.16      235.93     21.10 o 
   1  -7   5      694.02      723.24     43.26 o 
   2  -7   5      738.02      731.67     24.59 o 
   3  -7   5      994.43      916.94     29.30 o 
   4  -7   5      368.80      363.99     17.19 o 
   5  -7   5      178.71      166.47     12.95 o 
   6  -7   5      246.62      210.76     14.36 o 
   7  -7   5        9.69       -1.21     16.31 o 
   8  -7   5       18.55       19.69     12.35 o 
   9  -7   5        5.33       -3.98     12.08 o 
  10  -7   5       22.15       15.76     14.32 o 
 -12  -6   5       20.34       19.43     19.63 o 
 -11  -6   5       39.34       42.60     17.15 o 
 -10  -6   5       44.77       46.56     16.19 o 
  -9  -6   5      207.47      234.23     19.25 o 
  -8  -6   5        2.97       -7.45     10.00 o 
  -7  -6   5      154.38      185.05     15.12 o 
  -6  -6   5      421.66      450.81     19.22 o 
  -5  -6   5      335.81      317.42     15.89 o 
  -4  -6   5      172.71      158.71     10.07 o 
  -3  -6   5      621.91      618.60     36.15 o 
  -2  -6   5      810.87      688.74     26.64 o 
  -1  -6   5      749.84      683.93     21.65 o 
   0  -6   5      512.72      468.34     30.99 o 
   1  -6   5      573.00      607.11     37.05 o 
   2  -6   5       55.55       36.19      6.85 o 
   3  -6   5      206.34      208.53      9.78 o 
   4  -6   5      179.56      199.50     13.31 o 
   5  -6   5      272.17      271.36     14.41 o 
   6  -6   5      334.89      330.33     17.01 o 
   7  -6   5      241.23      271.41     37.45 o 
   8  -6   5       62.50       69.19     15.83 o 
   9  -6   5       39.38        5.64     11.77 o 
  10  -6   5       25.17       51.14     17.50 o 
  11  -6   5       26.13       12.81     16.06 o 
 -12  -5   5       44.57       31.81     23.72 o 
 -11  -5   5        9.21        5.20     14.17 o 
 -10  -5   5      212.02      218.93     23.26 o 
  -9  -5   5      499.74      448.12     21.54 o 
  -8  -5   5      326.20      333.56     17.27 o 
  -7  -5   5       36.30       39.66     11.12 o 
  -6  -5   5      118.08      153.85     12.33 o 
  -5  -5   5     1167.78     1242.15     38.43 o 
  -4  -5   5      915.89      844.90     29.11 o 
  -3  -5   5      431.43      407.96     15.33 o 
  -2  -5   5      256.92      253.72     10.61 o 
  -1  -5   5       37.35       31.66      4.06 o 
   0  -5   5     1372.15     1383.18     70.41 o 
   1  -5   5     1848.14     1781.27     87.58 o 
   2  -5   5     1494.13     1516.93     42.15 o 
   3  -5   5      139.99      138.73      8.89 o 
   4  -5   5      171.17      169.06     11.25 o 
   5  -5   5       90.27      105.54     10.99 o 
   6  -5   5      156.16      166.91     14.67 o 
   7  -5   5      131.75      157.99     19.50 o 
   8  -5   5       96.88       89.65     16.61 o 
   9  -5   5       91.65      106.31     21.83 o 
  10  -5   5       23.88       21.18     15.95 o 
  11  -5   5       10.59        5.46     13.81 o 
 -12  -4   5        8.36       -3.60     17.99 o 
 -11  -4   5       65.84       76.87     25.11 o 
 -10  -4   5       27.05       14.54     13.03 o 
  -9  -4   5        2.83       -8.52      9.79 o 
  -8  -4   5      439.58      451.98     19.98 o 
  -7  -4   5      908.24      955.77     32.71 o 
  -6  -4   5      657.11      594.79     21.91 o 
  -5  -4   5      671.22      689.12     24.03 o 
  -4  -4   5      168.33      154.21      8.70 o 
  -3  -4   5      134.66      142.89      7.74 o 
  -2  -4   5      846.76      776.79     24.27 o 
  -1  -4   5     1719.05     1742.89     59.33 o 
   0  -4   5     1574.50     1444.68     71.96 o 
   1  -4   5      459.71      461.71     28.87 o 
   2  -4   5      116.22      119.42      9.18 o 
   3  -4   5      624.82      605.89     22.19 o 
   4  -4   5      348.63      327.57     15.12 o 
   5  -4   5      695.61      666.31     24.83 o 
   6  -4   5      707.29      677.54     25.88 o 
   7  -4   5      249.04      227.94     14.32 o 
   8  -4   5       97.03       92.10     16.78 o 
   9  -4   5       92.36       90.66     17.29 o 
  10  -4   5       36.40       15.08     14.49 o 
  11  -4   5       10.76       -1.19     12.99 o 
 -12  -3   5       68.09       64.11     21.02 o 
 -11  -3   5        2.32      -20.77     15.37 o 
 -10  -3   5       77.93       85.21     21.92 o 
  -9  -3   5      303.97      306.26     30.50 o 
  -8  -3   5      686.00      627.39     24.70 o 
  -7  -3   5       70.39       63.78     10.72 o 
  -6  -3   5      320.06      296.05     13.65 o 
  -5  -3   5      339.60      322.85     13.79 o 
  -4  -3   5      119.96      119.58      7.43 o 
  -3  -3   5     1207.78     1250.19     44.76 o 
  -2  -3   5      709.13      710.63     27.24 o 
  -1  -3   5     2638.74     2706.45     89.40 o 
   0  -3   5     2124.98     2327.82     90.04 o 
   1  -3   5      105.81      119.39     15.46 o 
   2  -3   5      124.33      112.07      8.09 o 
   3  -3   5     1384.24     1343.00     42.16 o 
   4  -3   5      381.79      361.47     15.27 o 
   5  -3   5      162.52      187.61     13.35 o 
   6  -3   5       23.80       26.41      7.98 o 
   7  -3   5       16.86       11.25      7.93 o 
   8  -3   5        3.90       -9.32     10.00 o 
   9  -3   5      129.79      139.83     20.15 o 
  10  -3   5       16.85       35.82     15.66 o 
  11  -3   5       37.48        9.08     15.62 o 
 -12  -2   5       53.83       24.86     22.08 o 
 -11  -2   5       15.37        0.74     17.42 o 
 -10  -2   5       62.64      105.17     24.70 o 
  -9  -2   5      214.22      261.52     33.61 o 
  -8  -2   5      357.83      309.94     29.03 o 
  -7  -2   5      573.15      574.81     26.08 o 
  -6  -2   5     1111.12     1247.39     46.40 o 
  -5  -2   5      614.89      569.55     24.30 o 
  -4  -2   5      690.83      704.96     27.98 o 
  -3  -2   5       69.78       57.66      7.78 o 
  -2  -2   5     2540.24     2820.19     93.24 o 
  -1  -2   5     3096.08     3213.41    105.27 o 
   0  -2   5      407.32      386.91     22.37 o 
   1  -2   5     1616.36     1564.32     73.76 o 
   2  -2   5      121.11      123.02      8.44 o 
   3  -2   5      492.84      514.40     22.26 o 
   4  -2   5      271.87      275.22     13.13 o 
   5  -2   5      656.95      625.05     23.72 o 
   6  -2   5      139.02      153.64     16.22 o 
   7  -2   5        4.43        7.82      7.06 o 
   8  -2   5       40.68       30.20     12.09 o 
   9  -2   5      115.24      131.48     18.85 o 
  10  -2   5       57.27       31.03     14.37 o 
  11  -2   5        4.72      -17.39     17.42 o 
 -12  -1   5       16.46       17.17     16.68 o 
 -11  -1   5       96.60      114.73     27.97 o 
 -10  -1   5       20.66       29.69     17.83 o 
  -9  -1   5      255.39      242.47     27.15 o 
  -8  -1   5      297.02      346.90     30.58 o 
  -7  -1   5      406.68      377.89     19.17 o 
  -6  -1   5      457.86      462.54     21.08 o 
  -5  -1   5      288.82      253.79     13.71 o 
  -4  -1   5      227.30      231.91     21.43 o 
  -3  -1   5     3283.17     3488.52    114.55 o 
  -2  -1   5     5562.69     6167.33    198.01 o 
  -1  -1   5     1816.18     1933.97     65.54 o 
   0  -1   5      808.60      801.93     30.21 o 
   1  -1   5     1796.62     1882.55     95.84 o 
   2  -1   5     2330.34     2322.48     54.19 o 
   3  -1   5     1008.75     1082.64     33.60 o 
   4  -1   5     1088.80     1039.25     32.24 o 
   5  -1   5       93.28      131.52     11.32 o 
   6  -1   5       12.29        0.61      5.96 o 
   7  -1   5      326.10      321.16     15.92 o 
   8  -1   5      144.89      187.03     15.78 o 
   9  -1   5       59.90       66.51     15.90 o 
  10  -1   5       22.72        6.85     13.00 o 
  11  -1   5        0.95       -4.93     13.93 o 
 -12   0   5       41.69       21.26     20.93 o 
 -11   0   5      191.32      226.03     35.82 o 
 -10   0   5        7.73      -10.39     11.12 o 
  -9   0   5      223.94      243.78     32.79 o 
  -8   0   5       12.47       -6.87      9.65 o 
  -7   0   5      720.42      699.41     55.00 o 
  -6   0   5      152.54      139.41     12.23 o 
  -5   0   5      158.37      145.45     17.13 o 
  -4   0   5      850.41      938.99     35.17 o 
  -3   0   5     2199.84     2268.35     76.50 o 
  -2   0   5     5700.06     6037.26    194.15 o 
  -1   0   5     7017.51     7786.32    248.54 o 
   0   0   5     5409.46     5635.33    181.69 o 
   1   0   5       78.83       93.33      9.70 o 
   2   0   5        0.84       -2.60      2.62 o 
   3   0   5      376.70      417.17     17.26 o 
   4   0   5      619.41      612.32     21.72 o 
   5   0   5        3.29       -6.97      4.65 o 
   6   0   5       66.82       55.16      8.22 o 
   7   0   5       69.78       67.33      9.82 o 
   8   0   5        0.54       -8.62      7.16 o 
   9   0   5       11.01       -1.93     10.65 o 
  10   0   5      145.55      161.11     60.07 o 
  11   0   5       66.02       52.25     16.51 o 
 -12   1   5       16.93       13.82     21.10 o 
 -11   1   5      102.49      136.08     30.09 o 
 -10   1   5       30.83       12.18     17.83 o 
  -9   1   5      242.14      241.08     27.07 o 
  -8   1   5      317.18      346.41     30.91 o 
  -7   1   5      420.94      439.72     33.77 o 
  -6   1   5      447.90      409.92     19.21 o 
  -5   1   5      335.85      306.85     17.91 o 
  -4   1   5      256.61      233.69     12.54 o 
  -3   1   5     3208.78     3434.07    113.23 o 
  -2   1   5     5528.28     6320.16    203.31 o 
  -1   1   5     1774.95     1906.93     65.38 o 
   0   1   5      769.07      741.24     29.13 o 
   1   1   5     1672.92     1680.65     66.33 o 
   2   1   5     2346.69     2407.72     80.39 o 
   3   1   5     1033.20     1078.33     33.12 o 
   4   1   5      995.24      922.37     30.74 o 
   5   1   5       93.02      112.10     10.76 o 
   6   1   5        9.30        3.88      6.08 o 
   7   1   5      276.11      272.25     14.91 o 
   8   1   5      162.68      205.93     22.51 o 
   9   1   5       52.99       47.47     10.49 o 
  10   1   5       15.72        2.41     18.60 o 
  11   1   5        0.82       -2.86     18.56 o 
 -12   2   5       46.93       55.44     25.51 o 
 -11   2   5       11.06      -13.08     17.91 o 
 -10   2   5       64.27       50.37     20.93 o 
  -9   2   5      202.11      219.74     32.87 o 
  -8   2   5      344.20      305.60     28.46 o 
  -7   2   5      610.32      574.81     39.74 o 
  -6   2   5     1075.20     1109.28     49.92 o 
  -5   2   5      604.87      560.97     31.69 o 
  -4   2   5      727.77      738.56     29.10 o 
  -3   2   5       56.34       44.32     14.02 o 
  -2   2   5     2696.49     3104.75    103.21 o 
  -1   2   5     3220.56     3322.47    110.04 o 
   0   2   5      349.83      354.24     17.15 o 
   1   2   5     1498.69     1487.03     34.77 o 
   2   2   5      136.72      126.76      6.68 o 
   3   2   5      469.90      444.34     16.64 o 
   4   2   5      281.64      287.98     12.48 o 
   5   2   5      664.28      665.62     31.74 o 
   6   2   5      130.61      165.55     12.52 o 
   7   2   5        7.38        1.10      6.39 o 
   8   2   5       44.93       47.19      9.92 o 
   9   2   5      116.04      103.37     22.98 o 
  10   2   5       60.41       78.02     22.57 o 
 -12   3   5       66.50       38.68     20.20 o 
 -11   3   5        6.18        7.11     17.75 o 
 -10   3   5       95.23      124.06     27.48 o 
  -9   3   5      301.33      335.20     32.71 o 
  -8   3   5      690.92      723.40     47.92 o 
  -7   3   5       73.40       47.68     17.01 o 
  -6   3   5      342.63      321.96     26.90 o 
  -5   3   5      348.92      324.41     21.55 o 
  -4   3   5      104.75       99.56      9.09 o 
  -3   3   5     1192.55     1217.41     48.13 o 
  -2   3   5      759.82      790.50     31.12 o 
  -1   3   5     2567.50     2732.47     92.08 o 
   0   3   5     2188.25     2350.66     80.44 o 
   1   3   5      144.81      152.66      7.52 o 
   2   3   5      109.79       97.82     11.37 o 
   3   3   5     1464.90     1431.86     48.97 o 
   4   3   5      329.31      299.28     16.47 o 
   5   3   5      159.58      163.81     14.79 o 
   6   3   5       18.05       24.14      8.64 o 
   7   3   5       14.74       11.24      8.96 o 
   8   3   5        0.18       -8.67     12.84 o 
 -12   4   5       11.70      -19.87     19.22 o 
 -11   4   5       52.96       13.25     19.87 o 
 -10   4   5       27.21       -2.86     17.42 o 
  -9   4   5        2.69      -11.04     15.70 o 
  -8   4   5      442.49      398.42     35.25 o 
  -7   4   5      889.49      912.55     57.49 o 
  -6   4   5      610.20      501.95     37.86 o 
  -5   4   5      681.81      694.39     28.05 o 
  -4   4   5      172.76      160.23     11.26 o 
  -3   4   5      114.24      144.68     11.20 o 
  -2   4   5      847.53      796.15     31.30 o 
  -1   4   5     1607.61     1689.50     60.24 o 
   0   4   5     1583.04     1454.98     52.94 o 
   1   4   5      525.79      529.87     23.79 o 
   2   4   5      104.47       87.01     15.05 o 
   3   4   5      650.29      607.81     24.23 o 
   4   4   5      375.09      368.97     17.27 o 
   5   4   5      674.98      670.35     28.48 o 
   6   4   5      727.61      689.57     49.31 o 
 -12   5   5       49.32       16.27     23.47 o 
 -11   5   5        7.18        4.17     18.07 o 
 -10   5   5      224.75      230.78     29.85 o 
  -9   5   5      541.38      494.42     40.64 o 
  -8   5   5      337.41      291.94     30.09 o 
  -7   5   5       32.23       20.04     14.31 o 
  -6   5   5      121.56       96.17     19.05 o 
  -5   5   5     1161.97     1130.25     43.82 o 
  -4   5   5      909.15      876.18     35.49 o 
  -3   5   5      501.09      481.62     24.41 o 
  -2   5   5      289.88      337.35     20.04 o 
  -1   5   5       43.91       35.23     10.63 o 
   0   5   5     1436.35     1425.74     52.64 o 
   1   5   5     1930.59     1998.87     71.05 o 
   2   5   5     1467.71     1463.57     76.05 o 
   3   5   5      190.26      164.54     17.42 o 
   4   5   5      178.63      190.79     24.04 o 
   5   5   5       86.05       46.12     15.70 o 
 -12   6   5       21.44       49.31     24.37 o 
 -11   6   5       35.72       63.05     24.78 o 
 -10   6   5       48.71       40.97     20.93 o 
  -9   6   5      192.90      185.55     32.63 o 
  -8   6   5        2.40       -9.65     13.98 o 
  -7   6   5      169.02      147.12     26.41 o 
  -6   6   5      362.78      346.49     32.30 o 
  -5   6   5      308.76      259.81     25.60 o 
  -4   6   5      186.11      208.12     25.11 o 
  -3   6   5      587.22      568.18     44.12 o 
  -2   6   5      786.04      721.73     30.76 o 
  -1   6   5      750.38      705.41     30.11 o 
   0   6   5      443.60      386.48     20.02 o 
   1   6   5      607.83      571.33     26.46 o 
   2   6   5       64.29       40.15     12.76 o 
   3   6   5      194.65      177.78     18.56 o 
 -11   7   5       35.04       56.75     25.92 o 
 -10   7   5       87.80       96.91     26.41 o 
  -9   7   5      126.21      105.41     26.66 o 
  -8   7   5      402.29      327.76     32.79 o 
  -7   7   5      238.32      278.45     34.43 o 
  -6   7   5      432.41      395.47     35.00 o 
  -5   7   5      589.44      565.33     41.38 o 
  -4   7   5      828.94      847.05     52.58 o 
  -3   7   5      477.89      434.40     34.51 o 
  -2   7   5      675.76      762.16     50.05 o 
  -1   7   5       69.73       36.96     14.88 o 
   0   7   5      227.73      193.08     21.59 o 
   1   7   5      714.18      636.31     42.52 o 
 -11   8   5       70.80       85.29     27.80 o 
 -10   8   5       32.13       24.04     21.43 o 
  -9   8   5       70.16       39.01     21.59 o 
  -8   8   5       48.11       27.64     17.50 o 
  -7   8   5       70.49      100.99     24.21 o 
  -6   8   5       95.67      112.36     24.12 o 
  -5   8   5       54.44       77.61     21.10 o 
  -4   8   5       44.86       19.14     15.21 o 
  -3   8   5       24.49       10.14     13.82 o 
  -2   8   5       40.83       38.68     15.62 o 
  -1   8   5       21.65       13.33     12.18 o 
   0   8   5      422.91      356.96     30.34 o 
   1   8   5      588.80      565.82     40.81 o 
 -10   9   5      141.14       79.08     28.62 o 
  -9   9   5       95.27       66.48     25.02 o 
  -8   9   5        1.02        0.16     15.37 o 
  -7   9   5      178.66      164.62     29.44 o 
  -6   9   5        0.95      -16.81     11.20 o 
  -5   9   5      317.48      269.05     28.87 o 
  -4   9   5      469.03      433.42     37.37 o 
  -3   9   5       32.00       40.81     17.50 o 
  -2   9   5      133.02      155.38     26.09 o 
  -1   9   5      485.07      408.31     33.86 o 
   0   9   5      270.83      218.18     29.28 o 
   1   9   5      679.08      596.40     42.85 o 
 -10  10   5       26.77        2.13     19.95 o 
  -9  10   5       34.88       25.76     20.44 o 
  -8  10   5      168.04      179.34     33.45 o 
  -7  10   5       61.42       39.58     19.71 o 
  -6  10   5       37.76       14.15     17.01 o 
  -5  10   5       15.85       11.12     16.11 o 
  -4  10   5      134.65       97.89     24.37 o 
  -3  10   5      158.58      196.35     31.16 o 
  -2  10   5      336.04      305.93     29.85 o 
  -1  10   5      570.40      514.05     40.64 o 
   0  10   5      312.51      334.47     31.32 o 
  -9  11   5       14.66        2.29     19.30 o 
  -8  11   5       12.94       -5.15     16.93 o 
  -7  11   5       44.26       36.23     22.00 o 
  -6  11   5       21.65       20.93     19.54 o 
  -5  11   5      184.02      179.01     33.28 o 
  -4  11   5      261.08      298.65     39.83 o 
  -3  11   5      139.72       70.33     21.83 o 
  -2  11   5       43.45       13.33     16.27 o 
  -1  11   5       18.36       12.84     14.56 o 
   0  11   5       77.45       58.06     19.79 o 
  -8  12   5       48.37       33.20     22.24 o 
  -7  12   5      111.27       82.10     26.82 o 
  -6  12   5      177.64      262.18     40.15 o 
  -5  12   5      272.47      353.77     45.39 o 
  -4  12   5       28.62        9.08     18.24 o 
  -3  12   5       66.08       38.27     19.95 o 
  -2  12   5        3.76        8.34     16.60 o 
  -1  12   5        7.82       26.99     16.36 o 
   0  12   5      207.80      233.39     33.20 o 
  -7  13   5        7.85       12.27     23.06 o 
  -6  13   5       10.32        7.52     22.33 o 
  -5  13   5       97.42       88.81     27.72 o 
  -4  13   5       27.54       17.83     21.67 o 
  -3  13   5      113.47       75.07     24.70 o 
  -2  13   5      145.32      196.92     33.69 o 
  -1  13   5       75.16       52.91     20.85 o 
  -6  14   5       51.47       50.62     26.33 o 
  -5  14   5        4.71       21.10     22.82 o 
  -4  14   5       23.84       26.41     23.55 o 
  -3  14   5       13.72        7.28     18.07 o 
  -2  14   5       19.32       -8.18     17.01 o 
  -1  14   5       32.85       13.82     18.73 o 
  -4  15   5       40.67       20.85     21.59 o 
  -3  15   5       19.38       31.16     23.06 o 
  -2  15   5        5.20       -2.86     16.68 o 
  -3 -15   6        5.24       -7.28     15.95 o 
  -2 -15   6       12.83       -3.68     16.27 o 
  -1 -15   6       64.17       47.35     21.43 o 
   0 -15   6       96.54       99.33     15.23 o 
   1 -15   6       87.34       88.54     14.55 o 
   2 -15   6       13.44        3.72      9.96 o 
  -5 -14   6       19.76        3.76     21.02 o 
  -4 -14   6       14.52       12.02     20.44 o 
  -3 -14   6       87.71      105.66     27.89 o 
  -2 -14   6       28.11       18.56     17.99 o 
  -1 -14   6       26.05       43.67     18.40 o 
   0 -14   6       30.45       21.91     10.24 o 
   1 -14   6        6.89       16.32     11.15 o 
   2 -14   6       46.80       42.29     11.94 o 
   3 -14   6       26.55       18.24     20.36 o 
   4 -14   6       17.02       27.37     16.73 o 
  -7 -13   6       20.18       51.03     27.07 o 
  -6 -13   6       80.70       84.39     29.03 o 
  -5 -13   6       32.42       39.01     22.98 o 
  -4 -13   6       22.47       23.55     19.30 o 
  -3 -13   6       12.67        0.65     15.46 o 
  -2 -13   6       43.99       36.88     18.56 o 
  -1 -13   6       60.06       86.36     20.85 o 
   0 -13   6       14.14       37.37     18.65 o 
   1 -13   6       10.31        4.70      9.27 o 
   2 -13   6        0.50       -8.29      7.78 o 
   3 -13   6       29.54       14.12     13.49 o 
   4 -13   6       79.07       80.22     19.71 o 
   5 -13   6       95.97      103.74     20.82 o 
  -8 -12   6       17.11      -11.20     21.43 o 
  -7 -12   6        3.36       -9.08     20.12 o 
  -6 -12   6        2.61      -20.77     16.27 o 
  -5 -12   6      137.10      179.01     32.30 o 
  -4 -12   6       85.63       75.81     23.55 o 
  -3 -12   6       14.91        3.11     15.70 o 
  -2 -12   6        1.90       -8.42     13.00 o 
  -1 -12   6        0.56       -9.08     11.78 o 
   0 -12   6       70.45       51.11     19.46 o 
   1 -12   6       50.65       44.57     11.22 o 
   2 -12   6      117.84       97.89     18.41 o 
   3 -12   6        5.13       -5.74     10.25 o 
   4 -12   6        3.90       -2.62     10.07 o 
   5 -12   6        1.27       -2.75     11.49 o 
   6 -12   6       23.42       16.19     14.61 o 
   7 -12   6       31.17       20.77     15.70 o 
  -9 -11   6        0.29      -14.31     21.75 o 
  -8 -11   6       39.34       24.45     25.11 o 
  -7 -11   6       65.49       68.61     25.84 o 
  -6 -11   6      274.43      367.51     44.49 o 
  -5 -11   6      669.64      709.42     52.58 o 
  -4 -11   6       94.17      120.70     26.66 o 
  -3 -11   6       47.88       27.89     17.91 o 
  -2 -11   6        6.37       -1.72     11.86 o 
  -1 -11   6       37.76       30.34     16.27 o 
   0 -11   6       62.08       78.75     20.77 o 
   1 -11   6      406.48      353.50     27.65 o 
   2 -11   6       35.52       38.78     11.84 o 
   3 -11   6       58.52       56.42     10.48 o 
   4 -11   6       17.34        6.79      9.79 o 
   5 -11   6       40.32       24.02     14.26 o 
   6 -11   6      108.95       96.44     17.61 o 
   7 -11   6       34.56       31.13     25.27 o 
  -9 -10   6      136.44      192.50     38.44 o 
  -8 -10   6       73.26       62.89     25.27 o 
  -7 -10   6       51.87       33.86     20.77 o 
  -6 -10   6        8.73       12.43     17.99 o 
  -5 -10   6       33.63       41.95     19.46 o 
  -4 -10   6       38.50       44.98     19.79 o 
  -3 -10   6      257.39      250.40     26.33 o 
  -2 -10   6       84.20       97.23     19.54 o 
  -1 -10   6      144.68      194.14     27.15 o 
   0 -10   6       73.82       64.52     18.40 o 
   1 -10   6       74.24       62.56     13.89 o 
   2 -10   6       60.42       39.17     10.25 o 
   3 -10   6      220.72      196.91     14.53 o 
   4 -10   6      169.76      185.78     22.96 o 
   5 -10   6        0.48       -6.08      8.49 o 
   6 -10   6        4.30        2.10     11.25 o 
   7 -10   6       11.30       10.44     12.59 o 
   8 -10   6       35.01       31.20     15.52 o 
 -10  -9   6       23.77       26.65     24.70 o 
  -9  -9   6        3.53       -1.43     13.55 o 
  -8  -9   6       20.18      -21.59     15.62 o 
  -7  -9   6       77.71      135.50     28.13 o 
  -6  -9   6      188.68      104.02     25.02 o 
  -5  -9   6      199.07      201.74     29.85 o 
  -4  -9   6      192.34      227.75     30.67 o 
  -3  -9   6      124.29      111.46     22.33 o 
  -2  -9   6      177.54      201.91     21.67 o 
  -1  -9   6      217.38      214.83     27.89 o 
   0  -9   6     1187.37     1172.93     66.81 o 
   1  -9   6      703.96      776.80     49.31 o 
   2  -9   6       63.81       57.11     15.28 o 
   3  -9   6      117.69       88.32     22.98 o 
   4  -9   6       11.68       -3.13      7.75 o 
   5  -9   6      128.53      141.30     14.74 o 
   6  -9   6      140.92      179.10     24.66 o 
   7  -9   6      104.65       78.91     17.00 o 
   8  -9   6       34.04       24.48     18.44 o 
   9  -9   6        3.62        0.71     13.34 o 
 -10  -8   6       48.83       41.54     23.22 o 
  -9  -8   6       82.91       88.00     17.89 o 
  -8  -8   6       42.71       65.47     16.03 o 
  -7  -8   6      116.19      134.08     18.12 o 
  -6  -8   6        5.20      -17.79     11.86 o 
  -5  -8   6      137.17      142.13     24.45 o 
  -4  -8   6      830.28      785.22     50.37 o 
  -3  -8   6      200.44      210.82     21.34 o 
  -2  -8   6      146.63      167.72     22.16 o 
  -1  -8   6       20.03       22.73     13.33 o 
   0  -8   6      116.11      142.78     22.16 o 
   1  -8   6      457.51      539.07     37.13 o 
   2  -8   6      745.80      777.46     27.27 o 
   3  -8   6      491.51      425.15     28.47 o 
   4  -8   6      109.21      138.94     24.04 o 
   5  -8   6       16.84        3.76      7.60 o 
   6  -8   6        0.40       -0.92     10.09 o 
   7  -8   6        6.66       -0.81     11.57 o 
   8  -8   6       88.79       82.81     17.58 o 
   9  -8   6       22.41       -2.84     13.47 o 
 -11  -7   6       27.67       32.95     18.15 o 
 -10  -7   6       78.20       92.04     20.65 o 
  -9  -7   6       42.36       54.24     12.33 o 
  -8  -7   6      126.30      154.05     15.84 o 
  -7  -7   6      169.18      215.37     17.07 o 
  -6  -7   6       46.73       59.92     12.08 o 
  -5  -7   6       35.90       27.83      9.13 o 
  -4  -7   6        9.20        3.09      7.02 o 
  -3  -7   6       14.22       11.45      9.81 o 
  -2  -7   6      194.69      191.36     20.12 o 
  -1  -7   6      342.26      358.76     27.72 o 
   0  -7   6      923.53     1026.30     57.82 o 
   1  -7   6      339.55      336.84     25.84 o 
   2  -7   6       78.85       79.99      9.97 o 
   3  -7   6       74.63       77.15     10.10 o 
   4  -7   6      146.04      147.36     14.06 o 
   5  -7   6      235.55      222.05     14.67 o 
   6  -7   6      195.64      203.56     14.90 o 
   7  -7   6       61.46       68.83     15.66 o 
   8  -7   6       45.19       40.63     15.41 o 
   9  -7   6       12.58       12.11     12.92 o 
  10  -7   6       12.04      -11.28     12.75 o 
 -11  -6   6       26.07       35.64     24.90 o 
 -10  -6   6       65.44       59.23     15.70 o 
  -9  -6   6       58.27       80.44     15.30 o 
  -8  -6   6      111.93      136.72     14.74 o 
  -7  -6   6      170.50      172.45     16.36 o 
  -6  -6   6       59.15       59.51     14.98 o 
  -5  -6   6      185.84      195.37     11.25 o 
  -4  -6   6      937.11      881.07     28.68 o 
  -3  -6   6      666.61      670.88     59.08 o 
  -2  -6   6      380.11      398.99     28.46 o 
  -1  -6   6      262.82      251.55     21.83 o 
   0  -6   6      383.99      359.41     26.90 o 
   1  -6   6       25.97       20.53     10.96 o 
   2  -6   6      263.21      241.98     12.34 o 
   3  -6   6      217.34      221.28     12.13 o 
   4  -6   6      460.04      440.64     19.39 o 
   5  -6   6      669.33      673.55     31.18 o 
   6  -6   6      118.91      110.55     15.53 o 
   7  -6   6       75.34       72.31     26.99 o 
   8  -6   6       69.63       50.64     17.62 o 
   9  -6   6       29.59       19.48     20.32 o 
  10  -6   6       10.18       24.93     16.05 o 
 -12  -5   6       27.35       28.13     21.26 o 
 -11  -5   6      127.16      146.95     30.50 o 
 -10  -5   6       30.60       48.08     22.73 o 
  -9  -5   6       29.10       18.05     13.00 o 
  -8  -5   6      173.89      195.56     15.76 o 
  -7  -5   6      187.00      214.36     14.76 o 
  -6  -5   6      503.54      565.00     31.11 o 
  -5  -5   6      329.85      313.29     14.41 o 
  -4  -5   6      361.37      336.86     14.37 o 
  -3  -5   6      267.16      230.29     10.66 o 
  -2  -5   6       90.61       71.88     14.80 o 
  -1  -5   6     1251.56     1273.79     51.15 o 
   0  -5   6     1258.58     1179.88     62.56 o 
   1  -5   6     1058.47     1018.45     55.36 o 
   2  -5   6       69.49       56.95      7.39 o 
   3  -5   6       31.36       26.24      5.76 o 
   4  -5   6       89.51       74.64      9.82 o 
   5  -5   6       56.58       58.46      9.69 o 
   6  -5   6      150.86      154.19     14.13 o 
   7  -5   6      393.81      411.72     25.96 o 
   8  -5   6      102.57       97.66     18.39 o 
   9  -5   6        3.10       -9.84     11.83 o 
  10  -5   6        2.97      -16.45     12.90 o 
 -12  -4   6       11.02       -8.10     16.60 o 
 -11  -4   6        0.56       -7.28     17.83 o 
 -10  -4   6       25.45       18.89     20.36 o 
  -9  -4   6       23.12       -6.46     17.34 o 
  -8  -4   6      215.03      226.40     19.22 o 
  -7  -4   6      470.82      472.35     20.15 o 
  -6  -4   6       76.22       98.83     10.42 o 
  -5  -4   6      209.98      198.66     10.86 o 
  -4  -4   6      710.43      656.94     27.69 o 
  -3  -4   6     1358.12     1442.25     58.76 o 
  -2  -4   6      356.84      305.67     15.28 o 
  -1  -4   6      232.25      229.69     12.49 o 
   0  -4   6      221.17      189.64     10.51 o 
   1  -4   6       68.34       90.36     15.70 o 
   2  -4   6      437.61      422.21     15.93 o 
   3  -4   6      207.24      183.25      9.14 o 
   4  -4   6      413.68      428.84     18.32 o 
   5  -4   6      375.52      391.02     17.54 o 
   6  -4   6      154.71      183.88     21.06 o 
   7  -4   6      164.35      205.90     16.64 o 
   8  -4   6       41.76       63.79     15.42 o 
   9  -4   6      216.00      295.95     27.70 o 
  10  -4   6       42.41       39.73     18.31 o 
  11  -4   6        7.86      -21.98     14.66 o 
 -12  -3   6       22.30        8.10     19.87 o 
 -11  -3   6       17.15       37.45     21.34 o 
 -10  -3   6       39.67       32.96     19.38 o 
  -9  -3   6       47.16       46.53     19.79 o 
  -8  -3   6      113.81      126.83     15.43 o 
  -7  -3   6      538.69      497.84     24.65 o 
  -6  -3   6     1067.30      974.61     52.38 o 
  -5  -3   6      542.90      542.46     24.50 o 
  -4  -3   6      146.37      159.48     11.27 o 
  -3  -3   6      220.48      224.67     13.09 o 
  -2  -3   6     1216.80     1308.10     47.04 o 
  -1  -3   6     1027.90     1009.04     37.30 o 
   0  -3   6      549.00      549.39     22.64 o 
   1  -3   6      382.10      396.29     25.60 o 
   2  -3   6       13.53        4.96      5.58 o 
   3  -3   6      332.16      355.13     16.87 o 
   4  -3   6      473.62      512.73     20.36 o 
   5  -3   6      481.07      528.52     22.02 o 
   6  -3   6      300.19      278.83     15.01 o 
   7  -3   6       84.43       78.70     11.80 o 
   8  -3   6      200.40      207.08     22.69 o 
   9  -3   6       20.17       17.14     12.75 o 
  10  -3   6        2.96      -17.25     11.50 o 
  11  -3   6       12.78       -7.18     27.76 o 
 -12  -2   6        8.28        4.25     20.69 o 
 -11  -2   6        1.91       -5.07     15.46 o 
 -10  -2   6       88.34       73.68     24.86 o 
  -9  -2   6       13.52       13.41     17.42 o 
  -8  -2   6      122.82      145.73     25.84 o 
  -7  -2   6      620.54      654.91     29.18 o 
  -6  -2   6       17.59       24.40      8.79 o 
  -5  -2   6      223.63      235.32     14.22 o 
  -4  -2   6      678.77      652.08     27.08 o 
  -3  -2   6     1788.24     1690.48     59.21 o 
  -2  -2   6      567.62      535.22     22.90 o 
  -1  -2   6      491.05      473.07     20.62 o 
   0  -2   6       82.62       85.01     11.24 o 
   1  -2   6      872.02      890.80     48.41 o 
   2  -2   6      723.47      691.00     19.10 o 
   3  -2   6     1432.29     1458.20     45.35 o 
   4  -2   6      266.93      267.79     13.63 o 
   5  -2   6       42.51       37.41      8.06 o 
   6  -2   6      128.69      131.02     15.94 o 
   7  -2   6       51.73       52.53     10.18 o 
   8  -2   6      193.88      245.31     18.53 o 
   9  -2   6       41.42       40.27     15.30 o 
  10  -2   6       21.48        1.09     17.30 o 
  11  -2   6        1.60       -9.15     14.75 o 
 -12  -1   6       74.18      113.67     26.58 o 
 -11  -1   6       41.13       43.59     23.47 o 
 -10  -1   6       17.07      -14.80     15.70 o 
  -9  -1   6        3.18       -7.52     13.82 o 
  -8  -1   6      180.07      226.28     31.32 o 
  -7  -1   6      589.18      573.72     33.41 o 
  -6  -1   6      228.44      253.73     21.79 o 
  -5  -1   6       41.85       45.87      8.32 o 
  -4  -1   6      633.82      701.22     28.46 o 
  -3  -1   6     1266.06     1269.07     46.31 o 
  -2  -1   6      580.77      539.82     23.13 o 
  -1  -1   6     1443.73     1544.57     54.55 o 
   0  -1   6     3713.50     3761.69    123.91 o 
   1  -1   6     1506.26     1565.25     55.43 o 
   2  -1   6      578.96      551.15     16.19 o 
   3  -1   6        7.81        3.86      5.25 o 
   4  -1   6      255.16      231.92     12.36 o 
   5  -1   6      415.50      413.29     24.88 o 
   6  -1   6      114.89      139.19     12.71 o 
   7  -1   6      230.98      232.34     15.40 o 
   8  -1   6      115.71      152.90     14.90 o 
   9  -1   6       14.13        8.78     13.58 o 
  10  -1   6       64.24       55.01     17.14 o 
  11  -1   6       13.56       22.24     16.04 o 
 -12   0   6        1.65      -10.55     21.18 o 
 -11   0   6      109.40      127.25     30.01 o 
 -10   0   6       65.96       58.80     22.49 o 
  -9   0   6      406.40      484.86     40.15 o 
  -8   0   6      996.31     1121.98     68.12 o 
  -7   0   6      174.29      172.39     25.68 o 
  -6   0   6       61.82       65.38      9.55 o 
  -5   0   6       61.05       35.77      8.15 o 
  -4   0   6      468.71      567.64     24.50 o 
  -3   0   6        9.62       10.37      6.13 o 
  -2   0   6     5648.23     5908.14    191.26 o 
  -1   0   6      861.49      887.36     34.31 o 
   0   0   6       87.77      125.16     18.89 o 
   1   0   6       75.80       69.52      7.06 o 
   2   0   6      648.77      587.61     16.68 o 
   3   0   6     1586.08     1748.80     51.61 o 
   4   0   6     1326.51     1279.37     39.99 o 
   5   0   6       27.16       12.50      8.89 o 
   6   0   6      251.17      250.21     13.86 o 
   7   0   6      115.84      101.43     12.14 o 
   8   0   6       72.09       55.83     10.55 o 
   9   0   6       56.99       52.95     15.09 o 
  10   0   6        7.82        5.05     13.80 o 
  11   0   6        7.52       -5.42     12.81 o 
 -12   1   6       79.50       98.95     30.42 o 
 -11   1   6       44.27        9.90     20.12 o 
 -10   1   6       22.36        5.64     18.56 o 
  -9   1   6        3.25      -15.78     14.15 o 
  -8   1   6      164.51      191.52     26.50 o 
  -7   1   6      602.92      491.24     36.72 o 
  -6   1   6      207.91      218.24     13.54 o 
  -5   1   6       68.80       72.04     13.45 o 
  -4   1   6      581.03      629.96     33.12 o 
  -3   1   6     1287.52     1249.58     75.19 o 
  -2   1   6      558.46      564.57     24.46 o 
  -1   1   6     1385.52     1501.89     53.98 o 
   0   1   6     3769.99     3954.43    130.63 o 
   1   1   6     1551.66     1585.73     74.00 o 
   2   1   6      574.71      542.15     18.76 o 
   3   1   6        7.31        2.40      4.83 o 
   4   1   6      273.97      259.50     13.04 o 
   5   1   6      412.32      395.32     17.05 o 
   6   1   6      127.32      140.30     13.74 o 
   7   1   6      251.33      271.97     23.28 o 
   8   1   6      111.55      146.62     14.86 o 
   9   1   6       13.63        4.26      8.95 o 
  10   1   6       60.27       34.84     21.51 o 
 -12   2   6        8.15       13.66     22.57 o 
 -11   2   6        3.25       -2.21     17.50 o 
 -10   2   6       70.52       58.31     19.54 o 
  -9   2   6        5.33       -1.80     11.94 o 
  -8   2   6      143.49      194.06     29.03 o 
  -7   2   6      611.26      591.25     41.79 o 
  -6   2   6       18.97       51.43     31.08 o 
  -5   2   6      232.12      230.91     13.69 o 
  -4   2   6      659.69      677.66     43.91 o 
  -3   2   6     1694.11     1656.67     59.12 o 
  -2   2   6      631.68      605.12     25.91 o 
  -1   2   6      455.93      422.58     20.14 o 
   0   2   6       86.82       76.15     11.12 o 
   1   2   6      851.17      904.60     36.03 o 
   2   2   6      655.92      606.83     21.11 o 
   3   2   6     1469.98     1498.48     43.88 o 
   4   2   6      281.50      290.83     13.11 o 
   5   2   6       49.06       49.88      7.99 o 
   6   2   6      128.34      155.03     17.55 o 
   7   2   6       52.62       45.12      9.70 o 
   8   2   6      227.53      238.90     15.83 o 
   9   2   6       48.75       68.04     21.10 o 
 -12   3   6       29.59       42.61     25.84 o 
 -11   3   6       12.34       -3.84     19.38 o 
 -10   3   6       47.97       36.72     22.24 o 
  -9   3   6       46.90       29.19     18.56 o 
  -8   3   6      124.11      151.70     26.25 o 
  -7   3   6      585.65      551.59     40.32 o 
  -6   3   6     1092.53      955.16     58.14 o 
  -5   3   6      587.32      584.39     38.68 o 
  -4   3   6      161.99      204.84     13.14 o 
  -3   3   6      213.83      209.35     13.17 o 
  -2   3   6     1161.37     1286.45     47.91 o 
  -1   3   6      996.54      955.07     39.66 o 
   0   3   6      573.44      564.40     25.11 o 
   1   3   6      333.88      317.09     10.36 o 
   2   3   6       19.14        2.48      4.81 o 
   3   3   6      335.60      333.75     17.09 o 
   4   3   6      478.37      504.17     23.14 o 
   5   3   6      516.86      590.92     44.04 o 
   6   3   6      303.84      285.32     26.01 o 
   7   3   6       77.22       62.07     18.32 o 
   8   3   6      207.59      194.30     30.01 o 
 -12   4   6       11.36       14.47     22.98 o 
 -11   4   6        0.51      -10.30     12.10 o 
 -10   4   6       32.85       42.44     20.04 o 
  -9   4   6       41.95       10.88     16.19 o 
  -8   4   6      239.01      262.42     34.10 o 
  -7   4   6      498.29      545.29     40.07 o 
  -6   4   6       73.10       65.75     18.65 o 
  -5   4   6      194.80      193.69     13.94 o 
  -4   4   6      673.96      667.32     28.58 o 
  -3   4   6     1387.09     1470.62     54.24 o 
  -2   4   6      412.41      403.23     20.23 o 
  -1   4   6      269.15      297.55     32.71 o 
   0   4   6      210.83      198.35     21.55 o 
   1   4   6       86.26       97.03     11.42 o 
   2   4   6      403.89      356.08     48.45 o 
   3   4   6      245.04      235.76     21.02 o 
   4   4   6      376.97      342.48     28.62 o 
   5   4   6      355.03      319.75     28.79 o 
   6   4   6      156.70      143.60     23.31 o 
   7   4   6      157.75      191.85     28.46 o 
 -12   5   6       23.51       -3.52     20.93 o 
 -11   5   6      120.03      106.64     29.60 o 
 -10   5   6       24.27       25.76     20.93 o 
  -9   5   6       29.02       16.68     14.23 o 
  -8   5   6      161.41      144.58     27.56 o 
  -7   5   6      197.92      234.62     32.06 o 
  -6   5   6      506.40      478.07     37.94 o 
  -5   5   6      359.05      316.28     31.44 o 
  -4   5   6      404.93      403.30     20.10 o 
  -3   5   6      264.17      263.40     15.84 o 
  -2   5   6       79.13       78.57     10.62 o 
  -1   5   6     1171.02     1180.20     45.86 o 
   0   5   6     1233.07     1195.76     46.48 o 
   1   5   6     1053.17      993.24     40.25 o 
   2   5   6       55.26       52.83     14.39 o 
   3   5   6       31.80       20.61     11.61 o 
   4   5   6      106.26       93.80     18.65 o 
   5   5   6       76.03       65.42     17.91 o 
   6   5   6      163.07      151.70     24.37 o 
 -11   6   6       29.95       -1.47     19.79 o 
 -10   6   6       73.32       99.77     23.39 o 
  -9   6   6       73.05       82.27     25.11 o 
  -8   6   6      124.69      125.45     23.96 o 
  -7   6   6      174.75      153.99     27.80 o 
  -6   6   6       59.40       75.73     20.04 o 
  -5   6   6      171.97      174.02     26.99 o 
  -4   6   6      855.14      804.45     34.79 o 
  -3   6   6      662.45      673.70     30.03 o 
  -2   6   6      390.32      420.86     22.57 o 
  -1   6   6      249.28      267.12     16.84 o 
   0   6   6      389.32      362.22     20.14 o 
   1   6   6       18.52       10.59      7.44 o 
   2   6   6      279.84      212.38     20.77 o 
   3   6   6      225.81      200.76     20.61 o 
   4   6   6      433.70      403.82     32.47 o 
 -11   7   6       21.43       13.08     20.93 o 
 -10   7   6       67.73       73.35     26.01 o 
  -9   7   6       41.97       16.68     19.38 o 
  -8   7   6      113.15       65.59     22.24 o 
  -7   7   6      147.16      121.44     23.47 o 
  -6   7   6       58.55       63.87     19.38 o 
  -5   7   6       48.31       31.65     16.36 o 
  -4   7   6        5.70      -10.06     10.06 o 
  -3   7   6       15.92        1.72     12.84 o 
  -2   7   6      189.49      202.28     47.39 o 
  -1   7   6      336.77      305.23     18.76 o 
   0   7   6      872.24      760.22     47.59 o 
   1   7   6      342.26      312.41     19.34 o 
   2   7   6       91.46       57.73     16.11 o 
 -10   8   6       47.24       30.26     23.31 o 
  -9   8   6       81.09       72.78     25.02 o 
  -8   8   6       53.29       22.41     18.81 o 
  -7   8   6      104.64       86.27     23.72 o 
  -6   8   6        4.72      -10.71     12.59 o 
  -5   8   6      127.95       64.20     21.67 o 
  -4   8   6      764.16      774.76     53.65 o 
  -3   8   6      160.28      120.29     24.45 o 
  -2   8   6      173.04      219.90     29.44 o 
  -1   8   6       13.08        7.36     11.61 o 
   0   8   6      118.83       61.01     18.32 o 
   1   8   6      479.18      490.25     38.19 o 
 -10   9   6       24.90       13.49     20.77 o 
  -9   9   6        3.67      -11.29     15.46 o 
  -8   9   6       13.93      -16.76     16.19 o 
  -7   9   6       92.13       77.12     24.04 o 
  -6   9   6      222.13      196.67     31.97 o 
  -5   9   6      236.39      279.27     37.05 o 
  -4   9   6      210.91      241.82     30.58 o 
  -3   9   6      125.77      136.89     28.05 o 
  -2   9   6      182.11      243.45     33.61 o 
  -1   9   6      243.86      149.41     26.17 o 
   0   9   6     1214.32     1065.23     66.48 o 
   1   9   6      669.26      644.89     46.94 o 
  -9  10   6      135.24      145.65     31.89 o 
  -8  10   6       76.10       93.47     26.74 o 
  -7  10   6       54.21       25.51     20.36 o 
  -6  10   6        9.21        6.87     16.85 o 
  -5  10   6       31.48       16.52     19.05 o 
  -4  10   6       30.64       17.58     17.91 o 
  -3  10   6      252.59      297.67     32.22 o 
  -2  10   6       86.90       41.22     19.54 o 
  -1  10   6      154.66      104.35     22.41 o 
   0  10   6       72.22       44.65     19.30 o 
  -9  11   6        0.32       -9.00     18.48 o 
  -8  11   6       36.85       22.82     20.77 o 
  -7  11   6       64.58      102.63     28.62 o 
  -6  11   6      281.58      296.52     42.28 o 
  -5  11   6      699.29      655.04     52.83 o 
  -4  11   6       88.57       90.77     25.68 o 
  -3  11   6       47.82       39.91     21.02 o 
  -2  11   6        9.95       -1.47     14.97 o 
  -1  11   6       22.02      -10.63     13.41 o 
   0  11   6       79.69       61.91     19.71 o 
  -8  12   6       18.78       13.98     20.77 o 
  -7  12   6        4.46      -14.80     17.50 o 
  -6  12   6        2.52       11.29     19.54 o 
  -5  12   6      132.65      139.18     32.30 o 
  -4  12   6       84.20       80.47     25.35 o 
  -3  12   6        9.81       16.93     18.32 o 
  -2  12   6        0.13       -9.00     15.05 o 
  -1  12   6        0.93       -9.57     14.72 o 
   0  12   6       73.93       68.45     22.41 o 
  -7  13   6       23.02        7.11     23.72 o 
  -6  13   6       79.04       40.32     26.50 o 
  -5  13   6       38.54       -8.91     17.17 o 
  -4  13   6       21.12       12.68     20.44 o 
  -3  13   6       12.43       -5.56     18.48 o 
  -2  13   6       37.91       24.21     20.69 o 
  -1  13   6       44.61       42.28     21.67 o 
  -5  14   6       19.13       -9.73     21.18 o 
  -4  14   6       12.58       35.16     23.96 o 
  -3  14   6       79.15       78.42     26.09 o 
  -2  14   6       28.15       44.65     24.78 o 
  -1  14   6       31.58        0.16     18.15 o 
  -3  15   6        5.62      -19.95     16.85 o 
  -2  15   6       12.22       -0.57     19.95 o 
  -4 -14   7       26.57       14.64     19.14 o 
  -3 -14   7        0.89        1.72     14.97 o 
  -2 -14   7       29.41       32.79     20.69 o 
  -1 -14   7       90.79       84.72     25.02 o 
   0 -14   7       40.31       29.42     11.60 o 
   1 -14   7       80.93      101.49     15.22 o 
   2 -14   7       76.51       69.43     14.88 o 
   3 -14   7       29.29       10.75     13.71 o 
  -6 -13   7       13.79       -0.74     20.04 o 
  -5 -13   7       13.05        7.20     19.46 o 
  -4 -13   7      111.57       85.95     24.86 o 
  -2 -13   7       93.03       71.96     23.80 o 
  -1 -13   7       27.33       38.35     19.46 o 
   0 -13   7        0.78      -17.01     15.05 o 
   1 -13   7        4.43       -4.83      9.56 o 
   2 -13   7       32.97       30.51     11.47 o 
   3 -13   7       74.85       83.12     32.96 o 
   4 -13   7       90.23       91.29     20.45 o 
  -7 -12   7       29.38       37.45     25.02 o 
  -6 -12   7      143.07      116.37     29.60 o 
  -5 -12   7       98.08       82.43     25.60 o 
  -4 -12   7       54.04       50.78     18.65 o 
  -3 -12   7       28.41       18.89     16.85 o 
  -2 -12   7       24.86       10.71     15.37 o 
  -1 -12   7       67.92       86.52     23.47 o 
   0 -12   7      133.16      175.58     29.36 o 
   1 -12   7       56.01       55.14     12.22 o 
   2 -12   7       31.18       14.26      9.81 o 
   3 -12   7       11.66        2.67     11.50 o 
   4 -12   7       17.00        3.19     10.43 o 
   5 -12   7       23.74       21.62     13.78 o 
   6 -12   7       53.56       85.59     19.71 o 
  -8 -11   7       35.26       -4.42     19.14 o 
  -7 -11   7       70.33       84.23     26.66 o 
  -6 -11   7       31.13       24.86     20.20 o 
  -5 -11   7       34.59       36.55     18.32 o 
  -4 -11   7      185.71      158.97     28.70 o 
  -3 -11   7      154.12      117.02     25.68 o 
  -2 -11   7        2.03       -8.50     12.43 o 
  -1 -11   7        2.64       -7.85     13.33 o 
   0 -11   7       44.35       43.18     18.24 o 
   1 -11   7      140.11      170.31     16.63 o 
   2 -11   7       58.49       61.38     12.24 o 
   3 -11   7       11.79        3.59      9.16 o 
   4 -11   7      105.78       98.89     14.96 o 
   5 -11   7        5.00       -3.90     15.29 o 
   6 -11   7       29.22        3.97     12.90 o 
   7 -11   7       23.18       13.20     22.98 o 
  -9 -10   7       11.60      -16.03     19.79 o 
  -8 -10   7       13.16       -7.93     17.99 o 
  -7 -10   7       43.94       61.66     23.39 o 
  -6 -10   7        6.19      -20.85     13.90 o 
  -5 -10   7      177.73      240.18     34.10 o 
  -4 -10   7      211.02      234.86     32.30 o 
  -3 -10   7       75.40       55.44     19.14 o 
  -2 -10   7       30.47       16.68     13.08 o 
  -1 -10   7      147.33      214.83     29.28 o 
   0 -10   7       56.87       64.93     20.44 o 
   1 -10   7       46.72       44.43     24.45 o 
   2 -10   7       36.65       22.71      9.64 o 
   3 -10   7        0.63       -5.15      8.25 o 
   4 -10   7       15.27        1.95      9.25 o 
   5 -10   7       34.64       17.30     10.39 o 
   6 -10   7       50.02       38.74     14.70 o 
   7 -10   7        2.72       10.34     20.89 o 
  -9  -9   7       67.99       87.99     26.09 o 
  -8  -9   7       42.78       34.76     20.44 o 
  -7  -9   7       65.35       97.64     25.19 o 
  -6  -9   7        3.33      -13.17     14.72 o 
  -5  -9   7       70.88       61.99     18.89 o 
  -4  -9   7       24.51       41.38     18.40 o 
  -3  -9   7       19.06       17.58     14.56 o 
  -2  -9   7       54.94       62.31     18.73 o 
  -1  -9   7      143.65      143.85     24.04 o 
   0  -9   7       19.04        8.75     13.33 o 
   1  -9   7       64.65       88.16     20.44 o 
   2  -9   7        6.48        0.96      7.18 o 
   3  -9   7       82.42       99.48     12.62 o 
   4  -9   7       22.44       19.90      8.96 o 
   5  -9   7      146.75      193.93     35.94 o 
   6  -9   7       65.88       78.65     19.79 o 
   7  -9   7       14.36      -10.47     10.66 o 
   8  -9   7       15.29        9.91     13.70 o 
 -10  -8   7       15.39        7.93     20.61 o 
  -9  -8   7       27.08        7.25     14.07 o 
  -8  -8   7       53.10       40.64     19.22 o 
  -7  -8   7       63.30       45.71     18.56 o 
  -6  -8   7      388.31      388.03     33.20 o 
  -5  -8   7      488.54      474.72     37.45 o 
  -4  -8   7      544.87      545.94     39.74 o 
  -3  -8   7      218.18      203.79     27.31 o 
  -2  -8   7      214.56      186.70     26.33 o 
  -1  -8   7      129.55      130.60     22.57 o 
   0  -8   7      506.05      581.68     40.23 o 
   1  -8   7      764.63      772.47     48.74 o 
   2  -8   7      538.11      547.66     22.35 o 
   3  -8   7       46.36       32.98      9.05 o 
   4  -8   7       12.87        1.58      7.64 o 
   5  -8   7      173.11      210.89     21.01 o 
   6  -8   7       95.79       84.88     16.32 o 
   7  -8   7       27.90       32.29     14.43 o 
   8  -8   7        4.36      -10.15     11.61 o 
   9  -8   7        2.08      -11.01     13.16 o 
 -10  -7   7       75.90      103.94     28.46 o 
  -9  -7   7       26.06       16.14     13.97 o 
  -8  -7   7       22.81       20.47     15.95 o 
  -7  -7   7       99.56       88.43     15.12 o 
  -6  -7   7        3.75       14.88     12.84 o 
  -5  -7   7       50.89       31.32     16.11 o 
  -4  -7   7       15.82        6.22     12.18 o 
  -3  -7   7      171.66      135.18     22.41 o 
  -2  -7   7      275.57      315.50     27.07 o 
  -1  -7   7       70.36       88.97     16.44 o 
   0  -7   7      229.13      192.09     19.71 o 
   1  -7   7       14.09        2.29     11.29 o 
   2  -7   7      220.33      262.33     24.79 o 
   3  -7   7      459.09      419.86     16.48 o 
   4  -7   7      302.80      285.85     19.44 o 
   5  -7   7       26.96        7.51      8.51 o 
   6  -7   7        6.27      -10.95      8.92 o 
   7  -7   7       22.90        2.60     11.99 o 
   8  -7   7       21.63        9.50     12.97 o 
   9  -7   7       16.02        9.62     14.54 o 
 -11  -6   7       61.01       97.64     29.03 o 
 -10  -6   7       19.36       40.48     22.90 o 
  -9  -6   7       29.69       18.32     12.63 o 
  -8  -6   7      145.86      187.01     26.99 o 
  -7  -6   7      125.67      169.69     18.54 o 
  -6  -6   7      359.57      348.45     20.56 o 
  -5  -6   7      274.58      266.88     16.81 o 
  -4  -6   7      368.44      391.39     30.50 o 
  -3  -6   7      123.79      126.26     20.12 o 
  -2  -6   7      174.27      188.91     20.28 o 
  -1  -6   7      531.91      519.69     35.16 o 
   0  -6   7      915.04      828.08     49.07 o 
   1  -6   7      461.42      482.08     33.61 o 
   2  -6   7       96.88      118.41     11.79 o 
   3  -6   7       16.93        5.35      6.02 o 
   4  -6   7       74.94       86.74     11.67 o 
   5  -6   7      466.21      465.19     23.97 o 
   6  -6   7      109.63      143.28     14.73 o 
   7  -6   7       30.55        9.59     12.04 o 
   8  -6   7       28.35       16.25     13.18 o 
   9  -6   7        1.15       -4.50     12.51 o 
 -11  -5   7        1.46      -11.86     19.30 o 
 -10  -5   7       26.59      -10.88     17.58 o 
  -9  -5   7       62.84       86.68     24.12 o 
  -8  -5   7      116.45      175.34     30.75 o 
  -7  -5   7       79.45       86.53     13.94 o 
  -6  -5   7       17.44        9.60      8.57 o 
  -5  -5   7      100.03      114.75     14.05 o 
  -4  -5   7      146.45      141.96     14.31 o 
  -3  -5   7      607.32      566.42     33.53 o 
  -2  -5   7      464.13      464.41     31.65 o 
  -1  -5   7      350.85      449.77     31.16 o 
   0  -5   7      273.44      246.39     20.93 o 
   1  -5   7      353.36      406.76     29.60 o 
   2  -5   7      606.72      637.83     22.71 o 
   3  -5   7       58.24       62.07      7.84 o 
   4  -5   7       64.16       76.47     10.46 o 
   5  -5   7       17.58       18.71      8.69 o 
   6  -5   7        0.38      -11.28      7.52 o 
   7  -5   7       27.80       25.30     10.05 o 
   8  -5   7       99.44       96.49     17.49 o 
   9  -5   7      159.02      134.33     21.16 o 
  10  -5   7       85.69       68.39     25.31 o 
 -11  -4   7      106.41      128.14     31.57 o 
 -10  -4   7       56.68       70.74     24.78 o 
  -9  -4   7        8.73       -5.64     15.78 o 
  -8  -4   7       64.51       67.66     17.17 o 
  -7  -4   7      107.09      137.06     16.75 o 
  -6  -4   7      322.30      341.14     19.77 o 
  -5  -4   7      481.94      459.03     22.72 o 
  -4  -4   7      539.64      510.79     23.71 o 
  -3  -4   7       78.13       74.45     10.48 o 
  -2  -4   7      160.79      187.67     12.46 o 
  -1  -4   7      109.76      127.73     11.85 o 
   0  -4   7      105.36       89.46     16.03 o 
   1  -4   7      229.57      228.40     20.77 o 
   2  -4   7      160.28      221.51     13.31 o 
   3  -4   7      595.95      591.96     19.10 o 
   4  -4   7       53.40       48.02      9.09 o 
   5  -4   7       62.84       66.32     10.43 o 
   6  -4   7      182.30      221.47     17.00 o 
   7  -4   7      130.76      178.99     24.63 o 
   8  -4   7      155.08      183.22     53.28 o 
   9  -4   7       33.26       24.30     14.08 o 
  10  -4   7       29.98       -5.14     13.40 o 
 -12  -3   7        1.44       -2.78     19.79 o 
 -11  -3   7       10.76       33.20     22.82 o 
 -10  -3   7        3.69       -4.82     15.54 o 
  -9  -3   7      273.33      327.03     32.47 o 
  -8  -3   7      422.58      366.40     21.51 o 
  -7  -3   7       23.04       11.20      9.36 o 
  -6  -3   7       43.85       41.75     13.33 o 
  -5  -3   7      144.03      153.77     14.95 o 
  -4  -3   7      322.41      325.98     17.60 o 
  -3  -3   7     1297.34     1367.27     50.28 o 
  -2  -3   7      541.38      555.87     24.42 o 
  -1  -3   7     1278.94     1293.67     47.38 o 
   0  -3   7      114.22      122.78     10.63 o 
   1  -3   7      423.81      392.04     27.80 o 
   2  -3   7      398.61      360.87     13.30 o 
   3  -3   7      537.86      552.46     17.80 o 
   4  -3   7     1085.37     1170.35     38.42 o 
   5  -3   7      321.97      315.14     16.05 o 
   6  -3   7        6.31        2.63      7.88 o 
   7  -3   7       46.43       43.84     12.33 o 
   8  -3   7      152.95      187.64     22.78 o 
   9  -3   7      179.45      211.93     39.25 o 
  10  -3   7       82.18       98.44     20.53 o 
 -12  -2   7       45.79       97.64     31.16 o 
 -11  -2   7       78.42      111.95     29.28 o 
 -10  -2   7       30.70       53.16     22.73 o 
  -9  -2   7       23.76        6.62     16.44 o 
  -8  -2   7      162.19      146.87     26.41 o 
  -7  -2   7       76.18      103.83     14.36 o 
  -6  -2   7      211.67      191.69     14.05 o 
  -5  -2   7     1249.04     1337.27     50.21 o 
  -4  -2   7      412.92      348.63     18.07 o 
  -3  -2   7      149.67      164.19     12.15 o 
  -2  -2   7      977.66     1154.63     43.45 o 
  -1  -2   7       13.69       16.74      6.83 o 
   0  -2   7      657.20      687.18     28.36 o 
   1  -2   7      344.25      324.98     24.61 o 
   2  -2   7     1405.00     1398.02     36.11 o 
   3  -2   7       73.48       77.09      9.44 o 
   4  -2   7       33.31       47.33      8.67 o 
   5  -2   7      157.13      176.03     14.24 o 
   6  -2   7      389.74      424.26     19.81 o 
   7  -2   7       87.64       91.11     12.25 o 
   8  -2   7      117.79      135.53     14.84 o 
   9  -2   7        7.73       -7.69     11.45 o 
  10  -2   7        0.30       -3.85     13.09 o 
 -12  -1   7       24.38       34.59     23.06 o 
 -11  -1   7       13.61        6.46     18.24 o 
 -10  -1   7       59.14       77.12     25.68 o 
  -9  -1   7      131.19      140.66     25.35 o 
  -8  -1   7       65.65       76.38     21.92 o 
  -7  -1   7       93.02      116.28     14.01 o 
  -6  -1   7      137.32      122.12     13.95 o 
  -5  -1   7      144.71      168.14     15.70 o 
  -4  -1   7       92.45       97.16     22.16 o 
  -3  -1   7      726.66      681.01     28.83 o 
  -2  -1   7      768.64      789.31     52.75 o 
  -1  -1   7       44.99       53.69      9.22 o 
   0  -1   7       50.46       49.22     11.00 o 
   1  -1   7       70.59       66.17     10.05 o 
   2  -1   7      987.64     1033.05     27.47 o 
   3  -1   7     1349.19     1334.35     41.79 o 
   4  -1   7      332.57      366.92     16.33 o 
   5  -1   7       51.30       68.10     11.25 o 
   6  -1   7        7.91        4.90      7.62 o 
   7  -1   7        2.81       -3.68      7.21 o 
   8  -1   7      142.03      157.67     15.71 o 
   9  -1   7       74.90      103.49     19.93 o 
  10  -1   7       36.73       57.33     22.04 o 
 -12   0   7       30.71       32.87     25.60 o 
 -11   0   7       73.77       71.72     26.41 o 
 -10   0   7       27.39       26.25     20.53 o 
  -9   0   7        9.93       -7.52     15.54 o 
  -8   0   7       86.22       87.17     22.08 o 
  -7   0   7       39.51       63.54     18.56 o 
  -6   0   7        1.05       -7.32      6.75 o 
  -5   0   7       64.22       44.81     17.87 o 
  -4   0   7      225.92      248.57     18.56 o 
  -3   0   7      364.84      338.05     17.85 o 
  -2   0   7     1293.69     1472.97     53.96 o 
  -1   0   7       21.50        0.61      6.58 o 
   0   0   7      559.22      623.49     27.29 o 
   1   0   7      700.41      621.64     21.74 o 
   2   0   7      155.14      155.24     12.41 o 
   3   0   7        0.44       -0.21      4.86 o 
   4   0   7       18.36       29.65      7.27 o 
   5   0   7      239.40      248.38     14.04 o 
   6   0   7       26.90       22.46      8.16 o 
   7   0   7      292.62      328.55     19.09 o 
   8   0   7       14.46        0.46      9.05 o 
   9   0   7        0.13      -12.23     11.44 o 
  10   0   7        1.56       -1.31     19.46 o 
 -12   1   7       24.57       25.35     23.06 o 
 -11   1   7       16.61        8.18     20.04 o 
 -10   1   7       49.55       89.55     25.35 o 
  -9   1   7      106.72      109.42     25.84 o 
  -8   1   7       66.44       72.62     20.61 o 
  -7   1   7      111.03      121.36     23.55 o 
  -6   1   7      139.17      113.27     13.13 o 
  -5   1   7      160.16      187.51     13.86 o 
  -4   1   7      120.00      117.32     12.77 o 
  -3   1   7      744.71      714.37     30.36 o 
  -2   1   7      862.65      895.43     36.18 o 
  -1   1   7       64.69       66.25     10.63 o 
   0   1   7       50.70       41.58      7.80 o 
   1   1   7       64.57       49.49      6.12 o 
   2   1   7      972.30     1054.74     30.33 o 
   3   1   7     1321.79     1318.47     40.77 o 
   4   1   7      329.76      322.63     15.13 o 
   5   1   7       55.32       61.25      9.43 o 
   6   1   7        7.58        7.35      7.27 o 
   7   1   7        4.38       -1.52      8.08 o 
   8   1   7      143.98      116.02     17.02 o 
   9   1   7       78.47       64.20     20.77 o 
 -12   2   7       53.16       30.91     23.31 o 
 -11   2   7       81.21       94.04     28.70 o 
 -10   2   7       42.54       30.83     20.69 o 
  -9   2   7       24.84       25.51     18.32 o 
  -8   2   7      146.90      119.07     24.53 o 
  -7   2   7       64.37       48.08     16.19 o 
  -6   2   7      238.07      207.28     15.21 o 
  -5   2   7     1285.16     1368.75     85.91 o 
  -4   2   7      418.38      346.95     30.83 o 
  -3   2   7      161.89      175.18     12.83 o 
  -2   2   7     1023.75     1204.57     57.90 o 
  -1   2   7       31.01        8.73      7.36 o 
   0   2   7      538.89      527.64     24.59 o 
   1   2   7      333.11      316.84     18.30 o 
   2   2   7     1437.97     1500.26     52.85 o 
   3   2   7       81.13       91.08     11.97 o 
   4   2   7       34.76       39.13     10.22 o 
   5   2   7      153.57      170.49     25.47 o 
   6   2   7      364.88      370.61     31.32 o 
   7   2   7       90.59       93.14     21.43 o 
   8   2   7      110.49       97.31     23.63 o 
   9   2   7        8.41       11.78     17.09 o 
 -12   3   7        1.90      -22.90     18.15 o 
 -11   3   7        8.07       20.69     21.10 o 
 -10   3   7        2.28       -4.91     17.17 o 
  -9   3   7      243.03      299.14     31.40 o 
  -8   3   7      384.21      342.16     32.55 o 
  -7   3   7       17.70       18.65     15.54 o 
  -6   3   7       43.24       21.02     15.05 o 
  -5   3   7      135.14      143.52     14.31 o 
  -4   3   7      293.50      306.14     37.37 o 
  -3   3   7     1292.64     1337.72     50.69 o 
  -2   3   7      525.08      564.75     26.27 o 
  -1   3   7     1250.86     1264.51     48.74 o 
   0   3   7      112.06      108.42     13.05 o 
   1   3   7      413.01      398.76     12.54 o 
   2   3   7      360.07      340.18     32.79 o 
   3   3   7      539.78      535.07     36.88 o 
   4   3   7     1065.00     1066.05     63.46 o 
   5   3   7      318.36      280.74     26.58 o 
   6   3   7        4.74        9.08     12.92 o 
   7   3   7       42.08       24.37     16.60 o 
   8   3   7      164.38      168.38     29.19 o 
   9   3   7      186.61      239.20     34.51 o 
 -11   4   7      101.19       95.76     29.28 o 
 -10   4   7       60.17       35.33     21.26 o 
  -9   4   7       10.64       11.12     17.99 o 
  -8   4   7       71.34       51.44     20.53 o 
  -7   4   7      119.12       71.31     20.53 o 
  -6   4   7      313.25      274.36     26.41 o 
  -5   4   7      481.43      483.21     49.60 o 
  -4   4   7      560.72      610.64     28.09 o 
  -3   4   7       80.22       93.70     16.93 o 
  -2   4   7      144.41      185.93     41.99 o 
  -1   4   7       84.36       64.50     10.98 o 
   0   4   7       98.82       89.01     12.47 o 
   1   4   7      206.68      215.35     15.25 o 
   2   4   7      157.54      231.67     22.24 o 
   3   4   7      586.24      592.97     39.42 o 
   4   4   7       56.60       58.80     16.85 o 
   5   4   7       66.02       38.11     15.86 o 
   6   4   7      210.61      246.15     31.97 o 
   7   4   7      141.95      114.98     24.53 o 
   8   4   7      154.88      169.69     31.24 o 
 -11   5   7        2.02      -12.35     19.63 o 
 -10   5   7       33.01       24.70     19.63 o 
  -9   5   7       63.10       40.32     20.77 o 
  -8   5   7       94.59       99.60     24.61 o 
  -7   5   7       60.27       55.28     19.63 o 
  -6   5   7       21.37        4.09     13.98 o 
  -5   5   7       89.27       90.20     21.43 o 
  -4   5   7      146.87      153.75     14.02 o 
  -3   5   7      566.74      602.93     28.38 o 
  -2   5   7      405.17      445.86     23.41 o 
  -1   5   7      347.79      387.71     35.21 o 
   0   5   7      279.36      283.22     17.95 o 
   1   5   7      330.13      339.12     24.94 o 
   2   5   7      578.03      577.02     40.07 o 
   3   5   7       56.52       54.46     16.11 o 
   4   5   7       50.97       42.20     16.19 o 
   5   5   7       11.23       13.90     14.97 o 
   6   5   7        0.33      -11.78     10.88 o 
   7   5   7       32.80       39.01     18.15 o 
 -11   6   7       60.01       59.94     26.41 o 
 -10   6   7       15.36       11.04     20.44 o 
  -9   6   7       31.77       21.18     15.21 o 
  -8   6   7      157.17       82.59     24.04 o 
  -7   6   7      138.81      106.88     24.37 o 
  -6   6   7      358.89      298.00     30.18 o 
  -5   6   7      302.33      244.27     32.71 o 
  -4   6   7      413.50      469.22     52.05 o 
  -3   6   7      131.04      121.25     14.98 o 
  -2   6   7      162.18      172.04     25.06 o 
  -1   6   7      525.26      524.37     26.56 o 
   0   6   7      976.32      908.01     39.06 o 
   1   6   7      495.92      498.55     25.82 o 
   2   6   7      104.10      126.10     20.12 o 
   3   6   7       16.78       -6.38     10.63 o 
   4   6   7       82.05      100.42     20.69 o 
 -10   7   7       82.02       52.42     25.27 o 
  -9   7   7       25.40       41.05     21.83 o 
  -8   7   7       24.76       11.61     14.80 o 
  -7   7   7       98.25       72.13     22.90 o 
  -6   7   7        5.20        4.09     14.64 o 
  -5   7   7       57.07       47.10     19.79 o 
  -4   7   7       25.52       33.90     10.39 o 
  -3   7   7      190.02      182.90     16.01 o 
  -2   7   7      263.17      242.82     16.98 o 
  -1   7   7       92.21       82.84     12.89 o 
   0   7   7      235.40      218.09     19.95 o 
   1   7   7       10.40        0.12      6.83 o 
   2   7   7      224.46      223.33     29.44 o 
   3   7   7      456.84      437.59     34.18 o 
   4   7   7      294.01      250.07     26.17 o 
 -10   8   7       14.76       19.14     20.28 o 
  -9   8   7       25.58       13.17     15.95 o 
  -8   8   7       60.41       24.21     19.87 o 
  -7   8   7       63.11       36.64     20.28 o 
  -6   8   7      390.43      419.52     38.44 o 
  -5   8   7      503.94      488.95     41.79 o 
  -4   8   7      574.66      526.97     43.34 o 
  -3   8   7      229.76      177.46     31.81 o 
  -2   8   7      206.69      184.00     29.52 o 
  -1   8   7      101.40       77.78     13.95 o 
   0   8   7      498.49      436.59     41.58 o 
   1   8   7      799.42      654.30     47.68 o 
  -9   9   7       56.45       37.54     23.06 o 
  -8   9   7       38.36       32.63     18.24 o 
  -7   9   7       61.21       40.07     21.10 o 
  -6   9   7        2.58      -17.99     13.41 o 
  -5   9   7       74.00       91.67     25.11 o 
  -4   9   7       31.15       33.28     20.28 o 
  -3   9   7       30.85       24.78     19.14 o 
  -2   9   7       53.76       34.76     18.40 o 
  -1   9   7      132.61      131.91     26.82 o 
   0   9   7       16.97        0.90     12.92 o 
   1   9   7       57.13       49.23     19.22 o 
  -9  10   7       11.26       10.79     19.46 o 
  -8  10   7       11.18       -0.41     19.38 o 
  -7  10   7       45.83       -2.04     18.07 o 
  -6  10   7        5.08      -23.55     15.70 o 
  -5  10   7      166.99      182.36     34.67 o 
  -4  10   7      197.61      208.20     32.96 o 
  -3  10   7       81.25       57.82     22.98 o 
  -2  10   7       26.49       19.79     17.58 o 
  -1  10   7      129.34      122.83     27.89 o 
   0  10   7       49.52       37.21     19.14 o 
  -8  11   7       31.08       31.40     24.70 o 
  -7  11   7       75.36       69.76     25.51 o 
  -6  11   7       32.64       10.06     22.16 o 
  -5  11   7       35.05       27.64     22.00 o 
  -4  11   7      204.34      200.60     36.39 o 
  -3  11   7      176.13      149.98     29.28 o 
  -2  11   7        2.47       -7.93     14.72 o 
  -1  11   7        6.64       13.66     16.60 o 
   0  11   7       47.84       21.18     18.24 o 
  -7  12   7       31.12       21.18     23.06 o 
  -6  12   7      144.23      161.84     34.76 o 
  -5  12   7      112.86      109.50     30.83 o 
  -4  12   7       56.02       39.91     21.59 o 
  -3  12   7       30.09       11.29     20.20 o 
  -2  12   7       21.46      -10.47     16.44 o 
  -1  12   7       61.71       58.80     23.80 o 
   0  12   7      128.88      127.16     27.64 o 
  -6  13   7       15.20      -14.15     19.63 o 
  -5  13   7       11.62      -14.31     21.02 o 
  -4  13   7      107.25       96.74     29.52 o 
  -3  13   7      139.44       94.45     30.26 o 
  -2  13   7       99.17       96.17     28.13 o 
  -1  13   7       31.59        4.91     19.46 o 
  -4  14   7       29.63       27.97     23.55 o 
  -3  14   7        1.46       -4.50     21.10 o 
  -2  14   7       26.91       28.62     21.02 o 
  -1  14   7       81.81       75.89     27.72 o 
  -2 -14   8       50.07       52.26     24.37 o 
  -1 -14   8       42.50       11.04     19.87 o 
   0 -14   8       10.53        6.95     10.50 o 
  -5 -13   8       47.61       20.12     19.46 o 
  -4 -13   8       48.43       66.65     23.06 o 
  -3 -13   8        2.89      -12.59     15.29 o 
  -2 -13   8       13.13        0.25     16.36 o 
  -1 -13   8       21.79       24.53     19.71 o 
   0 -13   8       10.65       -0.82     17.09 o 
   1 -13   8       31.41       22.03     11.06 o 
   2 -13   8       10.32       -2.11     10.21 o 
   3 -13   8       38.83       34.21     16.20 o 
  -6 -12   8       24.46        6.22     18.56 o 
  -5 -12   8        1.93        4.50     17.01 o 
  -4 -12   8       39.22       47.59     21.43 o 
  -3 -12   8       42.02       65.18     22.41 o 
  -2 -12   8       99.37       99.28     26.09 o 
  -1 -12   8      112.22      161.43     29.85 o 
   0 -12   8       37.15       51.76     20.36 o 
   1 -12   8        5.62      -14.42      9.61 o 
   2 -12   8        9.75        6.73     10.07 o 
   3 -12   8       30.40       27.69     13.94 o 
   4 -12   8       37.97       41.45     13.49 o 
   5 -12   8       52.96       54.79     19.26 o 
  -7 -11   8       29.81       13.08     19.63 o 
  -6 -11   8      119.48      103.61     26.41 o 
  -5 -11   8      170.40      154.56     29.28 o 
  -4 -11   8       62.12       72.62     21.02 o 
  -3 -11   8       36.07        7.36     15.62 o 
  -2 -11   8        5.62       -1.31     14.07 o 
  -1 -11   8       20.69       27.31     17.58 o 
   0 -11   8      102.57      135.75     25.68 o 
   1 -11   8      140.90      178.27     17.43 o 
   2 -11   8       50.67       34.78     11.07 o 
   3 -11   8       17.08        5.85      8.96 o 
   4 -11   8       16.13        8.90     10.57 o 
   5 -11   8       22.84       11.45     13.59 o 
   6 -11   8       51.14       63.10     18.23 o 
  -8 -10   8       25.84       36.31     20.69 o 
  -7 -10   8       31.85        7.03     16.93 o 
  -6 -10   8       16.30       -8.50     16.03 o 
  -5 -10   8       13.44       -0.41     15.46 o 
  -4 -10   8       18.79      -10.14     12.84 o 
  -3 -10   8      278.13      316.64     30.34 o 
  -2 -10   8      375.91      411.75     36.06 o 
  -1 -10   8      238.40      287.94     35.82 o 
   0 -10   8       38.77       16.11     17.01 o 
   1 -10   8       47.01       27.39     10.74 o 
   2 -10   8       89.76       78.42     14.01 o 
   3 -10   8       22.62       12.88      9.75 o 
   4 -10   8      174.87      204.67     29.84 o 
   5 -10   8       41.49       20.97     11.38 o 
   6 -10   8        5.40       -5.71     14.84 o 
  -9  -9   8        5.57       -8.67     17.25 o 
  -8  -9   8        5.87       11.45     17.99 o 
  -7  -9   8       32.22        8.75     17.83 o 
  -6  -9   8       65.99       57.08     20.36 o 
  -5  -9   8      137.24      112.12     24.53 o 
  -4  -9   8       61.10       34.51     18.48 o 
  -3  -9   8       73.77       73.68     20.93 o 
  -2  -9   8       66.91       99.44     20.93 o 
  -1  -9   8       17.28       28.21     13.58 o 
   0  -9   8      610.03      641.71     45.14 o 
   1  -9   8      152.82      176.23     26.99 o 
   2  -9   8       12.06       -1.10      8.26 o 
   3  -9   8       16.60        8.68      8.65 o 
   4  -9   8       14.57        2.58      9.70 o 
   5  -9   8      130.59      158.74     16.83 o 
   6  -9   8      136.40      132.39     20.31 o 
   7  -9   8       31.00       27.75     14.96 o 
  -9  -8   8        1.82      -19.87     13.25 o 
  -8  -8   8       28.25       44.24     20.85 o 
  -7  -8   8       74.38      147.12     27.40 o 
  -6  -8   8       10.07       -8.91     13.41 o 
  -5  -8   8        8.61      -13.17     12.68 o 
  -4  -8   8       18.90       -3.43     13.00 o 
  -3  -8   8       59.99       30.26     16.93 o 
  -2  -8   8       57.07       59.37     16.27 o 
  -1  -8   8      100.25      144.42     22.73 o 
   0  -8   8       53.68       57.00     17.66 o 
   1  -8   8       47.33       62.56     18.48 o 
   2  -8   8       61.42       61.81     11.40 o 
   3  -8   8       79.97       66.53      9.49 o 
   4  -8   8       33.25       22.29     10.69 o 
   5  -8   8       81.55      102.80     14.01 o 
   6  -8   8       25.46       19.04     14.82 o 
   7  -8   8        1.15      -12.71     11.44 o 
   8  -8   8        5.08        3.54     13.99 o 
 -10  -7   8       44.62       60.43     26.90 o 
  -9  -7   8       46.09       38.35     21.67 o 
  -8  -7   8        2.78      -19.87     14.39 o 
  -7  -7   8       14.68        0.90     14.56 o 
  -6  -7   8       56.16       48.90     18.97 o 
  -5  -7   8      219.15      239.93     25.92 o 
  -4  -7   8      388.31      412.48     33.61 o 
  -3  -7   8      145.19      127.08     23.47 o 
  -2  -7   8       53.63       51.36     17.01 o 
  -1  -7   8      200.60      209.10     22.41 o 
   0  -7   8      415.18      432.27     33.37 o 
   1  -7   8       96.54      110.73     21.18 o 
   2  -7   8       83.82       65.81     11.41 o 
   3  -7   8      117.31      121.24     15.82 o 
   4  -7   8       26.09       17.43      9.33 o 
   5  -7   8      130.11      147.40     15.40 o 
   6  -7   8       18.19       17.47      9.93 o 
   7  -7   8       71.25       86.19     18.18 o 
   8  -7   8       13.24        6.33     13.46 o 
 -10  -6   8       13.56       -0.41     20.85 o 
  -9  -6   8       48.02       35.33     23.55 o 
  -8  -6   8      212.20      292.13     25.70 o 
  -7  -6   8      181.52      255.39     39.25 o 
  -6  -6   8       30.80       13.98     14.23 o 
  -5  -6   8       91.99       57.73     18.07 o 
  -4  -6   8      289.41      285.57     25.60 o 
  -3  -6   8      139.99      135.75     22.41 o 
  -2  -6   8      209.33      234.13     23.06 o 
  -1  -6   8      265.09      246.72     23.39 o 
   0  -6   8      131.94      138.37     21.83 o 
   1  -6   8      557.55      556.17     38.35 o 
   2  -6   8      206.34      187.87     27.80 o 
   3  -6   8       79.96       62.37      9.62 o 
   4  -6   8      253.05      280.21     16.66 o 
   5  -6   8       92.40      106.02     13.51 o 
   6  -6   8       32.98       29.95     13.30 o 
   7  -6   8        2.89        3.59     11.01 o 
   8  -6   8       20.24       16.60     14.88 o 
   9  -6   8        5.20      -14.10     13.63 o 
 -11  -5   8      150.72      161.67     34.76 o 
 -10  -5   8       69.79       58.96     26.01 o 
  -9  -5   8       27.40       22.49     20.04 o 
  -8  -5   8       44.86       68.37     15.19 o 
  -7  -5   8        7.13        2.29      9.84 o 
  -6  -5   8       96.63      138.17     16.25 o 
  -5  -5   8      137.04      144.89     16.48 o 
  -4  -5   8      465.29      414.45     31.65 o 
  -3  -5   8      101.71       89.79     18.48 o 
  -2  -5   8       29.70       16.36     12.02 o 
  -1  -5   8      144.83      189.07     24.21 o 
   0  -5   8      140.16      152.60     20.36 o 
   1  -5   8      269.94      266.18     24.21 o 
   2  -5   8      308.28      284.92     15.09 o 
   3  -5   8      140.59      152.47     17.91 o 
   4  -5   8       60.41       53.14     10.16 o 
   5  -5   8       67.86       60.29     12.48 o 
   6  -5   8      153.53      202.00     22.84 o 
   7  -5   8      153.05      174.42     16.94 o 
   8  -5   8       52.93       80.99     17.64 o 
   9  -5   8        2.86       -6.88     16.15 o 
 -11  -4   8        1.29       -3.35     21.02 o 
 -10  -4   8       11.71       -0.33     18.56 o 
  -9  -4   8      171.33      219.00     34.35 o 
  -8  -4   8      167.73      225.51     31.77 o 
  -7  -4   8      370.53      324.47     20.27 o 
  -6  -4   8      251.94      242.03     16.50 o 
  -5  -4   8       59.41       71.89     12.55 o 
  -4  -4   8      434.03      449.55     22.52 o 
  -3  -4   8      776.10      748.27     31.91 o 
  -2  -4   8      264.18      274.53     23.80 o 
  -1  -4   8      173.60      168.30     22.33 o 
   0  -4   8       44.60       43.01     12.35 o 
   1  -4   8      180.34      161.35     22.00 o 
   2  -4   8       85.78       81.25     13.12 o 
   3  -4   8      218.51      230.30     11.96 o 
   4  -4   8      313.48      299.20     15.92 o 
   5  -4   8       83.16       69.66     11.05 o 
   6  -4   8       10.44       12.24      8.95 o 
   7  -4   8       36.27       12.26      9.56 o 
   8  -4   8       19.41       17.95     18.24 o 
   9  -4   8       20.06        3.48     13.74 o 
 -11  -3   8       44.73       49.48     24.53 o 
 -10  -3   8       40.20       82.76     26.09 o 
  -9  -3   8       40.18       15.95     17.75 o 
  -8  -3   8       15.56       16.76     18.07 o 
  -7  -3   8       31.43       24.35     10.64 o 
  -6  -3   8       57.95       95.47     13.72 o 
  -5  -3   8        5.32        3.81      7.89 o 
  -4  -3   8      424.59      420.17     21.60 o 
  -3  -3   8      300.43      317.30     18.19 o 
  -2  -3   8      155.87      182.73     14.52 o 
  -1  -3   8      164.17      188.90     16.16 o 
   0  -3   8      127.01      117.51     18.65 o 
   1  -3   8       19.99       25.27     10.14 o 
   2  -3   8      168.50      186.02     10.96 o 
   3  -3   8        5.69        1.67      5.75 o 
   4  -3   8        4.04       -3.95      7.13 o 
   5  -3   8       50.85       33.96      9.47 o 
   6  -3   8       72.37       97.49     12.69 o 
   7  -3   8       35.41       42.06     11.12 o 
   8  -3   8       59.74       72.68     17.40 o 
   9  -3   8        7.47       -9.66     12.59 o 
 -11  -2   8       14.61       -9.49     22.41 o 
 -10  -2   8       30.14       25.60     21.59 o 
  -9  -2   8      107.97      155.29     29.77 o 
  -8  -2   8      114.95      126.18     24.45 o 
  -7  -2   8      274.40      301.53     18.92 o 
  -6  -2   8      218.36      195.98     14.67 o 
  -5  -2   8        5.00        4.08      8.95 o 
  -4  -2   8      148.26      155.82     15.26 o 
  -3  -2   8      793.79      824.60     34.50 o 
  -2  -2   8       99.32      116.02     13.74 o 
  -1  -2   8       29.76       49.10     10.92 o 
   0  -2   8      339.76      314.90     17.46 o 
   1  -2   8       66.17       85.87     15.95 o 
   2  -2   8      308.11      293.65     12.78 o 
   3  -2   8      437.10      431.38     18.86 o 
   4  -2   8      640.63      697.88     35.68 o 
   5  -2   8      137.81      170.51     13.68 o 
   6  -2   8        3.12       -4.66      7.76 o 
   7  -2   8       52.98       44.83     12.32 o 
   8  -2   8       26.64       19.70     10.91 o 
   9  -2   8       39.05        4.42     18.32 o 
  10  -2   8       34.84       21.02     24.53 o 
 -11  -1   8       65.94       98.38     29.03 o 
 -10  -1   8       66.50       49.48     20.77 o 
  -9  -1   8       55.36       78.02     23.06 o 
  -8  -1   8      132.07      186.78     30.26 o 
  -7  -1   8      211.35      197.05     16.38 o 
  -6  -1   8       94.95       96.83     13.17 o 
  -5  -1   8      147.71      157.15     20.61 o 
  -4  -1   8      342.96      364.93     19.87 o 
  -3  -1   8      265.68      238.64     15.36 o 
  -2  -1   8      303.56      266.29     16.31 o 
  -1  -1   8      196.14      197.72     14.15 o 
   0  -1   8      430.38      453.04     22.55 o 
   1  -1   8      204.24      191.48     11.10 o 
   2  -1   8      375.91      380.45     13.91 o 
   3  -1   8       99.38      112.62     11.17 o 
   4  -1   8       37.44       45.25      8.75 o 
   5  -1   8      102.12      114.09     12.67 o 
   6  -1   8       50.96       32.75      9.37 o 
   7  -1   8      267.88      297.90     21.35 o 
   8  -1   8       54.57       76.37     15.79 o 
 -11   0   8        1.83      -19.54     17.25 o 
 -10   0   8       40.26       55.36     23.88 o 
  -9   0   8       46.46       73.19     23.39 o 
  -8   0   8      364.70      333.32     32.06 o 
  -7   0   8       47.88       52.50     18.65 o 
  -6   0   8      224.63      189.89     15.04 o 
  -5   0   8       23.81        8.70      8.37 o 
  -4   0   8      188.09      200.12     15.37 o 
  -3   0   8      525.37      569.19     26.45 o 
  -2   0   8      366.42      351.09     19.42 o 
  -1   0   8     1577.15     1584.55    136.98 o 
   0   0   8       42.26       39.79      9.97 o 
   1   0   8        8.12       -8.21      6.62 o 
   2   0   8       69.63       81.31     10.11 o 
   3   0   8      635.95      638.14     29.60 o 
   4   0   8      503.81      587.78     28.58 o 
   5   0   8      329.36      335.30     20.95 o 
   6   0   8       59.99       84.06     14.60 o 
   7   0   8       10.34        6.24     11.40 o 
   8   0   8       21.17       13.66     16.76 o 
   9   0   8      104.22       99.28     24.86 o 
 -11   1   8       61.99       75.32     28.05 o 
 -10   1   8       69.33       73.60     25.43 o 
  -9   1   8       61.71       46.04     20.85 o 
  -8   1   8      132.41      154.40     27.97 o 
  -7   1   8      208.53      173.78     27.64 o 
  -6   1   8       63.01       42.09     15.78 o 
  -5   1   8      101.20      105.63     13.18 o 
  -4   1   8      299.07      343.39     22.98 o 
  -3   1   8      257.63      251.66     16.20 o 
  -2   1   8      309.18      288.76     35.12 o 
  -1   1   8      191.47      195.66     14.72 o 
   0   1   8      423.97      441.04     22.79 o 
   1   1   8      208.16      207.36     14.88 o 
   2   1   8      377.83      401.44     15.60 o 
   3   1   8       99.57      125.54     17.25 o 
   4   1   8       36.72       10.00      9.54 o 
   5   1   8       97.22      126.02     23.63 o 
   6   1   8       33.73       29.44     15.37 o 
   7   1   8      288.49      266.02     28.29 o 
   8   1   8       55.88       60.84     20.69 o 
   9   1   8       12.44       -8.67     15.37 o 
 -11   2   8       14.22        2.86     19.71 o 
 -10   2   8       24.04       22.82     19.54 o 
  -9   2   8      108.85      109.50     26.74 o 
  -8   2   8      129.64      128.72     26.41 o 
  -7   2   8      237.59      256.78     27.40 o 
  -6   2   8      198.51      142.46     24.29 o 
  -5   2   8        4.49        2.24      8.25 o 
  -4   2   8      167.96      200.00     18.01 o 
  -3   2   8      839.25      909.07     37.98 o 
  -2   2   8       89.11      104.50     21.18 o 
  -1   2   8       27.70       36.69      9.95 o 
   0   2   8      326.50      319.21     18.87 o 
   1   2   8       64.38       86.99      7.91 o 
   2   2   8      283.94      274.90     16.93 o 
   3   2   8      439.76      470.14     34.10 o 
   4   2   8      643.29      666.32     46.69 o 
   5   2   8      120.40      142.95     24.45 o 
   6   2   8        5.34        6.79     13.98 o 
   7   2   8       53.01       35.16     18.89 o 
   8   2   8       28.34       25.43     18.48 o 
   9   2   8       42.42       48.08     21.43 o 
 -11   3   8       40.25       37.94     24.21 o 
 -10   3   8       40.46       68.28     24.94 o 
  -9   3   8       39.69       36.06     20.85 o 
  -8   3   8       16.05       21.67     18.32 o 
  -7   3   8       42.26       19.87     16.19 o 
  -6   3   8       37.05       34.51     17.09 o 
  -5   3   8        0.43      -10.11      6.74 o 
  -4   3   8      425.23      460.49     23.68 o 
  -3   3   8      299.93      302.97     18.66 o 
  -2   3   8      157.07      183.66     21.83 o 
  -1   3   8      181.05      176.98     15.48 o 
   0   3   8      168.82      142.40     15.69 o 
   1   3   8       40.89       47.24     22.86 o 
   2   3   8      201.35      198.96     21.59 o 
   3   3   8        6.50       -2.70     11.20 o 
   4   3   8        3.90       -8.01     12.27 o 
   5   3   8       39.53       14.07     13.98 o 
   6   3   8       66.48       70.82     20.69 o 
   7   3   8       44.28       57.98     20.36 o 
   8   3   8       60.54       60.68     22.33 o 
   9   3   8        7.83        5.89     17.50 o 
 -11   4   8        1.38        9.16     21.02 o 
 -10   4   8       11.24      -11.69     17.34 o 
  -9   4   8      178.40      159.47     27.07 o 
  -8   4   8      165.55      161.59     29.77 o 
  -7   4   8      341.66      260.13     28.87 o 
  -6   4   8      231.48      241.49     26.90 o 
  -5   4   8       60.90       89.57     24.57 o 
  -4   4   8      415.02      466.91     24.47 o 
  -3   4   8      795.01      814.09     35.81 o 
  -2   4   8      296.83      279.24     18.20 o 
  -1   4   8      187.68      195.76     41.09 o 
   0   4   8       48.14       42.35     10.89 o 
   1   4   8      182.64      159.07     17.03 o 
   2   4   8       98.37      102.63     18.73 o 
   3   4   8      211.90      216.38     23.47 o 
   4   4   8      300.90      270.93     26.74 o 
   5   4   8       80.68       71.96     19.95 o 
   6   4   8       15.10       19.95     16.27 o 
   7   4   8       35.58       36.39     18.40 o 
   8   4   8       18.08       36.64     19.05 o 
 -11   5   8      148.86      150.47     34.18 o 
 -10   5   8       75.72       61.01     25.11 o 
  -9   5   8       24.46       -4.58     16.19 o 
  -8   5   8       46.86       53.48     21.18 o 
  -7   5   8        8.31       -0.49     14.15 o 
  -6   5   8      112.69       94.94     24.37 o 
  -5   5   8      164.53      164.94     27.89 o 
  -4   5   8      514.53      490.83     25.96 o 
  -3   5   8      100.64       88.97     18.32 o 
  -2   5   8       28.90       21.44      9.50 o 
  -1   5   8      143.84      137.07     16.56 o 
   0   5   8      131.35      135.93     17.38 o 
   1   5   8      297.86      298.01     19.53 o 
   2   5   8      363.01      328.83     27.80 o 
   3   5   8      142.90      115.31     22.24 o 
   4   5   8       60.78       59.21     19.14 o 
   5   5   8       80.50       78.75     20.69 o 
   6   5   8      147.01      125.28     23.72 o 
   7   5   8      142.67      189.64     31.32 o 
 -10   6   8       13.43       -1.64     20.36 o 
  -9   6   8       47.01       39.58     23.22 o 
  -8   6   8      198.09      157.58     30.18 o 
  -7   6   8      158.18      162.98     29.36 o 
  -6   6   8       23.63       22.16     17.17 o 
  -5   6   8       92.79       88.48     21.02 o 
  -4   6   8      259.93      248.48     20.12 o 
  -3   6   8      146.37      226.22     29.15 o 
  -2   6   8      238.24      235.91     18.85 o 
  -1   6   8      226.32      203.48     17.50 o 
   0   6   8      142.74      150.83     17.00 o 
   1   6   8      554.33      544.12     28.38 o 
   2   6   8      180.04      134.03     23.39 o 
   3   6   8       74.05       40.81     17.09 o 
   4   6   8      240.00      263.16     27.15 o 
   5   6   8       85.41       78.75     21.83 o 
   6   6   8       31.50       23.06     15.86 o 
 -10   7   8       43.93       37.21     24.21 o 
  -9   7   8       51.16       25.60     20.28 o 
  -8   7   8        3.19        2.21     15.46 o 
  -7   7   8       15.99       -4.01     16.19 o 
  -6   7   8       64.49       37.05     19.71 o 
  -5   7   8      233.20      267.74     36.47 o 
  -4   7   8      382.28      420.80     24.67 o 
  -3   7   8      139.22      150.54     21.55 o 
  -2   7   8       52.53       50.00     12.17 o 
  -1   7   8      180.56      173.63     44.69 o 
   0   7   8      379.21      339.04     21.75 o 
   1   7   8       76.68       50.66     13.14 o 
   2   7   8       91.51       88.40     20.53 o 
   3   7   8      127.44      109.42     22.90 o 
   4   7   8       27.13        2.13     14.15 o 
   5   7   8      130.91       81.37     22.16 o 
  -9   8   8        5.69       11.53     19.30 o 
  -8   8   8       27.57       26.17     20.61 o 
  -7   8   8       64.17       66.98     23.14 o 
  -6   8   8        6.61       -6.38     13.90 o 
  -5   8   8        8.38      -16.93     14.56 o 
  -4   8   8       12.25       -4.25     13.17 o 
  -3   8   8       79.42       87.91     15.97 o 
  -2   8   8       83.87       82.10     15.54 o 
  -1   8   8       99.76       94.44     15.77 o 
   0   8   8       42.64       39.05     11.15 o 
   1   8   8       45.40       28.10     11.65 o 
   2   8   8       50.31       13.41     14.72 o 
   3   8   8       74.42       79.41     19.46 o 
  -9   9   8        5.82       13.08     19.63 o 
  -8   9   8        6.09      -13.17     17.25 o 
  -7   9   8       35.91       59.29     24.04 o 
  -6   9   8       68.24       60.52     24.78 o 
  -5   9   8      130.95       96.82     27.97 o 
  -4   9   8       51.79       31.73     21.34 o 
  -3   9   8       67.57       47.27     19.87 o 
  -2   9   8       69.22       40.73     20.69 o 
  -1   9   8       16.84       -5.97     15.78 o 
   0   9   8      598.55      554.45     45.39 o 
   1   9   8      135.13      134.61     27.64 o 
  -8  10   8       29.85       -0.98     20.77 o 
  -7  10   8       26.42       22.49     21.18 o 
  -6  10   8       13.39       -6.95     20.12 o 
  -5  10   8       13.34        2.86     18.97 o 
  -4  10   8       22.65       24.21     21.02 o 
  -3  10   8      304.33      198.23     35.74 o 
  -2  10   8      408.96      440.21     41.54 o 
  -1  10   8      262.63      292.19     40.07 o 
   0  10   8       39.38       22.57     18.56 o 
  -7  11   8       26.68       18.24     20.77 o 
  -6  11   8      110.99      170.42     36.39 o 
  -5  11   8      167.20      180.73     37.29 o 
  -4  11   8       54.18       35.57     24.04 o 
  -3  11   8       29.18       11.69     20.12 o 
  -2  11   8        6.09        8.75     18.65 o 
  -1  11   8       15.54        2.13     17.09 o 
   0  11   8       96.11       95.92     26.50 o 
  -6  12   8       25.47       -3.76     22.16 o 
  -5  12   8        2.14       26.82     23.72 o 
  -4  12   8       36.37        1.96     23.31 o 
  -3  12   8       40.13       19.38     21.51 o 
  -2  12   8       99.37       52.09     26.09 o 
  -1  12   8      117.48      113.26     29.36 o 
   0  12   8       39.64        1.06     16.03 o 
  -5  13   8       47.40       38.27     25.43 o 
  -4  13   8       46.44       52.66     27.89 o 
  -3  13   8        4.31       14.07     20.69 o 
  -2  13   8       12.69       19.46     20.44 o 
  -1  13   8       18.91       26.33     22.00 o 
  -2  14   8       50.74       23.14     24.53 o 
  -1  14   8       47.50       24.70     24.45 o 
  -3 -13   9       16.97       23.47     20.28 o 
  -2 -13   9       15.84       -0.25     17.83 o 
  -1 -13   9       35.59       37.13     20.28 o 
   0 -13   9       19.75        6.21     11.47 o 
   1 -13   9        0.92       -7.67     11.09 o 
  -5 -12   9       76.30       59.78     23.55 o 
  -4 -12   9       72.57       67.71     24.12 o 
  -3 -12   9       23.55       28.21     17.17 o 
  -2 -12   9        0.92      -16.52     14.64 o 
  -1 -12   9       23.68       -8.10     15.78 o 
   0 -12   9       72.92       70.98     22.98 o 
   1 -12   9       62.79       52.19     13.57 o 
   2 -12   9        1.49      -11.44     10.73 o 
   3 -12   9       22.92       10.45     13.25 o 
  -6 -11   9       85.80       84.15     25.68 o 
  -5 -11   9       48.31       35.82     21.43 o 
  -4 -11   9       27.80       49.39     21.75 o 
  -3 -11   9        2.96        1.47     14.39 o 
  -2 -11   9       33.48       44.90     20.53 o 
  -1 -11   9       92.22       89.38     24.04 o 
   0 -11   9      156.17      159.14     29.44 o 
   1 -11   9        0.79       -4.44      9.86 o 
   2 -11   9        2.16      -12.09     10.03 o 
   3 -11   9       20.97       22.65     10.44 o 
   4 -11   9        5.93       -4.94     11.08 o 
  -7 -10   9       11.32       -7.20     17.34 o 
  -6 -10   9       42.17       36.23     20.69 o 
  -5 -10   9      105.50      109.74     26.66 o 
  -4 -10   9      134.72      192.09     32.47 o 
  -3 -10   9       35.44       48.08     20.36 o 
  -2 -10   9       42.28       32.38     18.40 o 
  -1 -10   9       67.23       77.77     22.49 o 
   0 -10   9      125.66      126.02     26.33 o 
   1 -10   9        5.37        9.06      9.73 o 
   2 -10   9       28.54       21.74     11.43 o 
   3 -10   9       28.10       11.53      9.03 o 
   4 -10   9       20.87        4.21     10.56 o 
   5 -10   9        2.48       -9.71      9.92 o 
  -8  -9   9       52.60       59.86     22.65 o 
  -7  -9   9       46.34       27.23     19.54 o 
  -6  -9   9        7.48       -4.82     14.80 o 
  -5  -9   9        2.95       10.06     16.36 o 
  -4  -9   9       14.27      -11.78     14.39 o 
  -3  -9   9      114.15      104.10     23.72 o 
  -2  -9   9      130.85      175.74     29.69 o 
  -1  -9   9      313.97      334.14     30.50 o 
   0  -9   9      164.42      264.71     33.69 o 
   1  -9   9       84.28       70.82     20.69 o 
   2  -9   9       14.86        5.22      9.83 o 
   3  -9   9       15.73       12.91      9.18 o 
   4  -9   9      105.09      112.72     15.60 o 
   5  -9   9       67.20       58.16     12.75 o 
   6  -9   9       37.41       30.80     15.20 o 
  -9  -8   9        0.64      -12.43     18.24 o 
  -8  -8   9       23.08        4.82     18.89 o 
  -7  -8   9       18.85       26.66     18.07 o 
  -6  -8   9      104.41      110.81     25.11 o 
  -5  -8   9      165.43      235.93     32.14 o 
  -4  -8   9       38.30       32.14     17.34 o 
  -3  -8   9       10.70       11.20     15.21 o 
  -2  -8   9       29.53       12.84     14.80 o 
  -1  -8   9      130.04      227.99     30.42 o 
   0  -8   9      134.77      168.05     26.82 o 
   1  -8   9      134.18      167.56     26.50 o 
   2  -8   9      179.33      190.32     23.50 o 
   3  -8   9       37.73       23.72      9.14 o 
   4  -8   9        7.93        7.42      9.93 o 
   5  -8   9       18.82       18.28     10.46 o 
   6  -8   9       23.59       23.03     11.24 o 
   7  -8   9       52.57       60.29     26.25 o 
  -8  -7   9       38.26       30.34     18.24 o 
  -7  -7   9       63.18       69.02     20.85 o 
  -6  -7   9       79.72       87.01     22.49 o 
  -5  -7   9        4.72      -14.72     12.43 o 
  -4  -7   9        3.64       -0.41     13.00 o 
  -3  -7   9       83.63       89.79     21.26 o 
  -2  -7   9      112.25       96.91     20.93 o 
  -1  -7   9      158.16      188.17     27.40 o 
   0  -7   9       70.04      112.53     20.04 o 
   1  -7   9        1.40       -3.60     12.76 o 
   2  -7   9      116.50      115.14     16.13 o 
   3  -7   9      165.21      168.24     14.58 o 
   4  -7   9      113.05      104.59     14.23 o 
   5  -7   9      102.61      112.80     15.22 o 
   6  -7   9       25.76       17.28     10.33 o 
   7  -7   9        0.50       -3.65     13.08 o 
  -8  -6   9       55.83       57.49     21.10 o 
  -7  -6   9       19.66        2.70     15.05 o 
  -6  -6   9       12.58       -3.93     13.25 o 
  -5  -6   9       24.31       23.06     15.78 o 
  -4  -6   9       69.93      102.88     21.02 o 
  -3  -6   9       56.40       67.63     18.48 o 
  -2  -6   9       17.24       22.16     15.21 o 
  -1  -6   9       92.36       83.82     19.38 o 
   0  -6   9       93.15       68.77     16.44 o 
   1  -6   9      150.53      118.17     21.83 o 
   2  -6   9      114.67      126.57     18.46 o 
   3  -6   9       22.57       16.48     12.16 o 
   4  -6   9       23.89       19.42      9.27 o 
   5  -6   9       35.80       38.34     10.60 o 
   6  -6   9       16.46       14.56     10.51 o 
   7  -6   9       29.72       27.70     13.75 o 
   8  -6   9       10.70       12.05     14.24 o 
 -10  -5   9        1.32      -18.15     21.18 o 
  -9  -5   9       80.30      125.28     30.18 o 
  -8  -5   9      135.98      154.63     19.68 o 
  -7  -5   9      131.56      169.28     26.33 o 
  -6  -5   9       82.21       73.52     19.14 o 
  -5  -5   9       62.81       64.77     17.25 o 
  -4  -5   9       11.79        7.36     14.07 o 
  -3  -5   9       17.95       22.33     13.33 o 
  -2  -5   9      308.26      290.64     26.33 o 
  -1  -5   9      383.29      405.78     31.57 o 
   0  -5   9       52.68       55.69     16.93 o 
   1  -5   9      121.03      159.79     23.88 o 
   2  -5   9       24.35       30.55      9.73 o 
   3  -5   9       21.04       15.05      7.38 o 
   4  -5   9       14.51        4.30      8.44 o 
   5  -5   9       16.82       14.27     10.26 o 
   6  -5   9       50.54       38.91     11.26 o 
   7  -5   9       11.05       10.68     10.05 o 
   8  -5   9       22.17       34.35     15.60 o 
 -10  -4   9       22.67       10.22     23.39 o 
  -9  -4   9       86.93      189.56     33.12 o 
  -8  -4   9       19.11       -9.67      9.71 o 
  -7  -4   9       66.73       61.88     13.41 o 
  -6  -4   9       33.77       42.77     11.85 o 
  -5  -4   9       78.65       79.41     19.14 o 
  -4  -4   9      133.23      111.46     20.44 o 
  -3  -4   9        1.44       -1.14     11.78 o 
  -2  -4   9       12.38       15.37     12.18 o 
  -1  -4   9        5.48       -8.18      9.98 o 
   0  -4   9      292.85      256.53     23.80 o 
   1  -4   9      307.88      263.49     23.63 o 
   2  -4   9        3.75        3.50      6.47 o 
   3  -4   9       55.44       55.91      8.58 o 
   4  -4   9       60.63       43.20     11.83 o 
   5  -4   9       61.83       62.97     11.65 o 
   6  -4   9      124.55      163.48     16.32 o 
   7  -4   9       76.77       76.27     13.23 o 
   8  -4   9       72.45       71.56     24.94 o 
 -10  -3   9        9.19        6.30     18.81 o 
  -9  -3   9      199.37      260.38     37.13 o 
  -8  -3   9      288.10      304.37     30.91 o 
  -7  -3   9      196.15      184.19     18.98 o 
  -6  -3   9       53.01       32.26     10.92 o 
  -5  -3   9       43.28       67.90     12.76 o 
  -4  -3   9        8.13       12.50      8.87 o 
  -3  -3   9      170.24      185.72     19.95 o 
  -2  -3   9      177.99      223.33     27.07 o 
  -1  -3   9      139.69      118.50     18.15 o 
   0  -3   9       45.46       44.40     15.13 o 
   1  -3   9      214.18      210.99     26.50 o 
   2  -3   9       25.42       20.08      7.68 o 
   3  -3   9       14.80       -3.74      6.12 o 
   4  -3   9      143.89      174.71     15.91 o 
   5  -3   9       69.82       57.36     15.66 o 
   6  -3   9       43.50       37.61     13.40 o 
   7  -3   9       49.49       48.92     14.93 o 
   8  -3   9       18.73       10.55     12.88 o 
   9  -3   9       11.49       36.23     24.04 o 
 -11  -2   9       33.67       45.80     25.76 o 
 -10  -2   9       25.32       11.53     21.83 o 
  -9  -2   9       24.12       43.26     22.24 o 
  -8  -2   9       51.65       53.56     20.85 o 
  -7  -2   9       73.49       94.31     14.45 o 
  -6  -2   9      241.69      271.13     19.75 o 
  -5  -2   9      194.39      230.36     19.93 o 
  -4  -2   9      477.95      429.25     23.47 o 
  -3  -2   9       66.50       51.94     10.58 o 
  -2  -2   9      197.52      201.52     15.01 o 
  -1  -2   9      152.37      183.03     55.28 o 
   0  -2   9      261.08      287.94     24.94 o 
   1  -2   9      137.18      177.95     25.11 o 
   2  -2   9      405.17      386.02     17.60 o 
   3  -2   9      114.04      171.14     26.70 o 
   4  -2   9       56.64       49.63     12.65 o 
   5  -2   9        2.65        1.27      9.49 o 
   6  -2   9      112.36      118.88     17.51 o 
   7  -2   9      121.03      136.28     20.24 o 
   8  -2   9       23.42       41.16     20.40 o 
 -11  -1   9        0.06       14.80     20.77 o 
 -10  -1   9       12.63        1.64     19.30 o 
  -9  -1   9       88.65      117.84     27.97 o 
  -8  -1   9      275.20      292.35     30.01 o 
  -7  -1   9      116.34      149.98     27.40 o 
  -6  -1   9       31.35       28.22     10.90 o 
  -5  -1   9       51.39       72.58     18.20 o 
  -4  -1   9      129.95      144.40     19.50 o 
  -3  -1   9      209.92      194.05     18.04 o 
  -2  -1   9      325.71      326.11     19.52 o 
  -1  -1   9      380.99      433.96     45.92 o 
   0  -1   9      114.94      139.32     15.93 o 
   1  -1   9      105.99       98.79     19.95 o 
   2  -1   9       11.52       -0.12      6.65 o 
   3  -1   9       41.83       34.03     11.56 o 
   4  -1   9      113.05      121.32     16.35 o 
   5  -1   9       24.70       24.64     11.41 o 
   6  -1   9       41.77       44.88     13.41 o 
   7  -1   9       14.98       36.15     18.56 o 
   8  -1   9        5.22       -5.32     14.80 o 
 -11   0   9       64.02      100.18     30.83 o 
 -10   0   9      148.58      192.75     34.67 o 
  -9   0   9      179.98      189.97     33.12 o 
  -8   0   9       30.15       22.90     17.50 o 
  -7   0   9        0.53       -4.25     13.00 o 
  -6   0   9       90.90       73.60     17.99 o 
  -5   0   9      189.78      225.91     17.55 o 
  -4   0   9      115.67      194.10     16.14 o 
  -3   0   9      747.60      777.41     42.69 o 
  -2   0   9        3.28       -2.20      8.70 o 
  -1   0   9      110.17      141.87     27.56 o 
   0   0   9       27.53       31.80     10.68 o 
   1   0   9      129.34      133.87     15.87 o 
   2   0   9      483.93      568.20     34.77 o 
   3   0   9      185.47      204.52     19.66 o 
   4   0   9        6.72        6.84      9.32 o 
   5   0   9       90.04      113.59     23.63 o 
   6   0   9        3.37       -2.62     13.98 o 
   7   0   9       85.92      109.09     25.27 o 
   8   0   9       13.45       29.77     19.87 o 
   9   0   9        7.62        0.49     18.07 o 
 -11   1   9        0.05      -26.37     17.58 o 
 -10   1   9       13.19       16.03     19.71 o 
  -9   1   9       82.73      101.81     27.23 o 
  -8   1   9      273.48      288.92     31.16 o 
  -7   1   9      122.90       79.90     22.65 o 
  -6   1   9       44.21       45.02     12.62 o 
  -5   1   9       45.67       66.39     12.84 o 
  -4   1   9      142.09      175.63     17.63 o 
  -3   1   9      240.87      237.09     31.40 o 
  -2   1   9      354.57      370.96     21.61 o 
  -1   1   9      386.37      438.85     23.85 o 
   0   1   9      113.95      128.40     16.23 o 
   1   1   9      112.17      122.19     15.66 o 
   2   1   9        8.09        6.99      6.38 o 
   3   1   9       44.40       41.87     15.13 o 
   4   1   9      112.62      111.22     22.73 o 
   5   1   9       21.73        0.82     13.82 o 
   6   1   9       47.50       37.37     17.75 o 
   7   1   9       13.79       14.15     16.76 o 
   8   1   9        3.92       13.66     16.36 o 
   9   1   9        9.96       12.84     17.91 o 
 -11   2   9       30.50       38.03     24.53 o 
 -10   2   9       18.73       -0.41     20.12 o 
  -9   2   9       25.76       43.18     22.00 o 
  -8   2   9       52.84       52.01     22.08 o 
  -7   2   9       69.89       75.23     22.65 o 
  -6   2   9      256.81      249.42     33.86 o 
  -5   2   9      192.29      177.04     25.51 o 
  -4   2   9      436.74      365.06     21.19 o 
  -3   2   9       70.37       35.72     10.98 o 
  -2   2   9      188.34      223.98     20.37 o 
  -1   2   9      167.27      161.17     17.52 o 
   0   2   9      262.15      278.86     18.80 o 
   1   2   9      166.56      217.77     31.77 o 
   2   2   9      449.41      444.95     33.61 o 
   3   2   9      122.83      178.76     26.66 o 
   4   2   9       60.85       48.82     18.32 o 
   5   2   9        2.67      -12.02     12.02 o 
   6   2   9      103.70       74.50     22.65 o 
   7   2   9      118.45      120.54     26.25 o 
   8   2   9       18.01        8.75     17.83 o 
   9   2   9        6.10      -11.69     16.36 o 
 -10   3   9        9.16        4.74     20.28 o 
  -9   3   9      201.10      214.83     34.59 o 
  -8   3   9      298.04      254.41     36.80 o 
  -7   3   9      215.35      192.34     31.48 o 
  -6   3   9       65.51       35.16     18.97 o 
  -5   3   9       42.53       48.97     11.73 o 
  -4   3   9        7.98       19.75     10.66 o 
  -3   3   9      189.11      213.31     22.69 o 
  -2   3   9      191.10      256.56     49.11 o 
  -1   3   9      137.38      155.02     54.59 o 
   0   3   9       34.48       14.46      9.88 o 
   1   3   9      223.39      226.12     18.55 o 
   2   3   9       20.06        3.27     12.51 o 
   3   3   9        6.61        6.54     12.18 o 
   4   3   9      151.31      143.52     26.66 o 
   5   3   9       73.45       52.17     19.63 o 
   6   3   9       48.74       47.27     19.46 o 
   7   3   9       50.80       57.33     21.51 o 
   8   3   9       16.71      -13.00     15.37 o 
   9   3   9        9.48       29.93     20.77 o 
 -10   4   9       27.19       44.57     22.82 o 
  -9   4   9       87.36      112.93     29.77 o 
  -8   4   9       17.19        4.25     18.81 o 
  -7   4   9       74.71       69.59     23.22 o 
  -6   4   9       37.22        9.65     17.42 o 
  -5   4   9       55.75       45.48     18.48 o 
  -4   4   9      130.14      158.44     24.37 o 
  -3   4   9        3.50      -11.19      8.11 o 
  -2   4   9       15.13       15.12     12.59 o 
  -1   4   9        6.74       -0.35      9.02 o 
   0   4   9      291.43      294.49     20.02 o 
   1   4   9      273.63      283.74     19.62 o 
   2   4   9       12.66        2.37     11.04 o 
   3   4   9       66.62       31.97     17.01 o 
   4   4   9       63.76       43.67     17.66 o 
   5   4   9       57.75       30.58     18.89 o 
   6   4   9      111.23       83.74     23.06 o 
   7   4   9       70.32       69.27     22.49 o 
   8   4   9       69.99       94.29     25.68 o 
 -10   5   9        0.64      -22.82     17.99 o 
  -9   5   9       77.09       57.82     26.17 o 
  -8   5   9      143.39      144.66     30.34 o 
  -7   5   9      130.00      134.93     29.19 o 
  -6   5   9       74.05       45.22     17.99 o 
  -5   5   9       62.37       40.64     19.30 o 
  -4   5   9       14.79       -4.52      9.74 o 
  -3   5   9       19.42        9.10     10.56 o 
  -2   5   9      286.58      315.39     20.97 o 
  -1   5   9      395.32      392.29     23.64 o 
   0   5   9       63.38       44.65     12.25 o 
   1   5   9      119.86      141.37     17.64 o 
   2   5   9       21.51       13.17     13.33 o 
   3   5   9       12.70        7.44     14.31 o 
   4   5   9       10.85        6.05     14.47 o 
   5   5   9       24.82       17.09     16.03 o 
   6   5   9       49.61       59.29     21.26 o 
   7   5   9       11.08        3.35     17.09 o 
   8   5   9       22.49       18.40     18.97 o 
 -10   6   9       40.25       41.22     24.78 o 
  -9   6   9       46.38       62.89     24.94 o 
  -8   6   9       52.14       47.59     22.82 o 
  -7   6   9       23.64        0.25     17.83 o 
  -6   6   9       13.92      -11.69     13.90 o 
  -5   6   9       12.89       -8.50     14.23 o 
  -4   6   9       67.56       97.86     15.98 o 
  -3   6   9       47.01       48.67     13.86 o 
  -2   6   9       15.95       13.55      9.94 o 
  -1   6   9      100.31       86.67     15.52 o 
   0   6   9      101.17       83.69     15.66 o 
   1   6   9      137.27       98.32     16.47 o 
   2   6   9       92.10       94.62     22.00 o 
   3   6   9       21.22       -2.62     13.66 o 
   4   6   9       21.32       10.47     16.03 o 
   5   6   9       35.74       10.14     16.19 o 
   6   6   9       14.58       17.01     18.24 o 
   7   6   9       28.09       22.33     19.54 o 
  -9   7   9        9.11       -8.42     19.63 o 
  -8   7   9       34.13       16.11     19.14 o 
  -7   7   9       55.77       25.11     20.12 o 
  -6   7   9       68.66       73.68     23.55 o 
  -5   7   9        3.58       -5.72     13.17 o 
  -4   7   9        5.43      -12.51     15.78 o 
  -3   7   9       87.51       99.79     16.15 o 
  -2   7   9      121.15      123.66     16.96 o 
  -1   7   9      158.08      171.52     19.86 o 
   0   7   9       78.23       98.25     16.16 o 
   1   7   9        2.09      -11.24      9.86 o 
   2   7   9      117.11      149.00     25.76 o 
   3   7   9      164.08      106.56     24.61 o 
   4   7   9      117.19       96.01     23.63 o 
   5   7   9      102.76       51.11     21.02 o 
  -9   8   9        0.54      -14.23     19.05 o 
  -8   8   9       21.28        4.01     19.87 o 
  -7   8   9       19.46        8.83     19.46 o 
  -6   8   9      103.43       93.06     27.89 o 
  -5   8   9      152.09      190.70     35.41 o 
  -4   8   9       25.26        2.78     18.65 o 
  -3   8   9       15.79       12.22     11.67 o 
  -2   8   9       27.16       13.14     17.21 o 
  -1   8   9      141.10      154.62     19.16 o 
   0   8   9      155.32      191.60     21.85 o 
   1   8   9      143.73      139.13     21.55 o 
   2   8   9      171.85      184.41     29.77 o 
   3   8   9       35.18       10.39     13.41 o 
   4   8   9        8.97       -1.72     15.37 o 
  -8   9   9       55.29       54.87     25.27 o 
  -7   9   9       52.53       75.32     26.99 o 
  -6   9   9        5.26       -9.65     17.17 o 
  -5   9   9        2.85        0.33     18.32 o 
  -4   9   9       12.26       13.17     20.44 o 
  -3   9   9      107.52      118.41     29.36 o 
  -2   9   9      121.64      109.58     28.54 o 
  -1   9   9      311.42      295.14     40.07 o 
   0   9   9      158.17      165.23     21.54 o 
  -7  10   9       10.74       22.16     23.63 o 
  -6  10   9       39.12       40.23     25.51 o 
  -5  10   9       94.09       81.86     30.01 o 
  -4  10   9      126.55      157.83     35.57 o 
  -3  10   9       29.94       41.62     24.12 o 
  -2  10   9       38.88       30.01     22.08 o 
  -1  10   9       73.37       86.19     26.90 o 
   0  10   9      132.66      101.65     29.19 o 
  -6  11   9       88.60       46.53     27.40 o 
  -5  11   9       45.27       56.84     25.51 o 
  -4  11   9       31.06       24.04     23.39 o 
  -3  11   9        5.95      -18.32     18.73 o 
  -2  11   9       25.35        5.97     20.36 o 
  -1  11   9       92.80       52.34     23.96 o 
   0  11   9      151.81      167.97     33.86 o 
  -5  12   9       73.96       45.96     25.02 o 
  -4  12   9       69.52       47.76     26.50 o 
  -3  12   9       22.62       70.33     28.62 o 
  -2  12   9        0.59        6.38     20.93 o 
  -1  12   9       25.12        0.16     20.44 o 
   0  12   9       81.40       54.55     26.33 o 
  -3  13   9       17.51        9.81     23.96 o 
  -2  13   9       16.69       26.33     23.72 o 
  -1  13   9       39.14       48.00     25.19 o 
  -2 -12  10       33.35       36.88     20.69 o 
  -1 -12  10       11.64       12.10     19.46 o 
   0 -12  10       16.34       10.55     16.60 o 
  -5 -11  10       35.99       27.31     20.61 o 
  -4 -11  10       28.00       24.53     18.15 o 
  -3 -11  10       15.42       -3.35     15.86 o 
  -2 -11  10       13.03      -10.39     11.94 o 
  -1 -11  10        3.78       -6.54     14.88 o 
   0 -11  10       57.02       79.73     24.86 o 
   1 -11  10       57.51       66.00     14.59 o 
   2 -11  10       20.90       34.14     12.66 o 
   3 -11  10       29.55       37.97     12.42 o 
  -6 -10  10       17.56       10.71     18.81 o 
  -5 -10  10        9.07       -5.48     17.58 o 
  -4 -10  10        0.13       -6.30     16.76 o 
  -3 -10  10        9.63        9.98     15.70 o 
  -2 -10  10       31.99       39.01     20.36 o 
  -1 -10  10       58.50       77.85     22.57 o 
   0 -10  10       99.67       99.36     24.86 o 
   1 -10  10       27.81       28.13     13.13 o 
   2 -10  10       19.60       27.07     12.28 o 
   3 -10  10        1.61       -8.47      9.17 o 
   4 -10  10       13.22       -0.10     11.23 o 
  -7  -9  10        9.54       -6.46     16.76 o 
  -6  -9  10        9.10      -10.79     14.97 o 
  -5  -9  10       16.48        3.52     16.93 o 
  -4  -9  10       32.92       27.23     18.07 o 
  -3  -9  10       42.88       32.06     18.81 o 
  -2  -9  10       46.02       54.79     20.20 o 
  -1  -9  10       29.80       25.35     17.75 o 
   0  -9  10       68.11       60.35     20.77 o 
   1  -9  10       82.52      119.10     16.29 o 
   2  -9  10       42.92       42.60     13.23 o 
   3  -9  10        9.91        7.60      9.77 o 
   4  -9  10        7.11        3.37     10.82 o 
   5  -9  10        2.93       -2.11     10.74 o 
  -8  -8  10       46.07       47.92     21.83 o 
  -7  -8  10       83.15       78.67     23.47 o 
  -6  -8  10       30.28       24.53     18.81 o 
  -5  -8  10       26.12       18.24     17.01 o 
  -4  -8  10        9.24       -0.49     14.56 o 
  -3  -8  10       18.11      -16.03     13.90 o 
  -2  -8  10       26.40       21.18     16.76 o 
  -1  -8  10      352.51      405.78     35.00 o 
   0  -8  10      225.47      260.38     27.72 o 
   1  -8  10       73.69       82.43     22.41 o 
   2  -8  10       11.15        2.80      9.91 o 
   3  -8  10        5.77      -12.12      8.15 o 
   4  -8  10       61.22       59.18     13.69 o 
   5  -8  10       14.92       23.65     11.92 o 
   6  -8  10       37.81       29.17     12.39 o 
  -8  -7  10       17.21      -15.54     16.11 o 
  -7  -7  10       10.83       -0.49     16.19 o 
  -6  -7  10       75.87      118.58     24.61 o 
  -5  -7  10       83.83       69.51     20.69 o 
  -4  -7  10       52.42       36.88     17.83 o 
  -3  -7  10       41.55       41.71     17.66 o 
  -2  -7  10        5.56      -12.35     12.84 o 
  -1  -7  10        6.42        3.03     14.88 o 
   0  -7  10       58.10       38.76     17.58 o 
   1  -7  10       65.55       64.36     20.36 o 
   2  -7  10       74.36       80.04     14.01 o 
   3  -7  10       90.71       97.77     18.64 o 
   4  -7  10       26.66       12.40     10.49 o 
   5  -7  10        5.56      -14.00      9.59 o 
   6  -7  10        1.01       -5.09      9.46 o 
  -8  -6  10       69.14       62.40     21.10 o 
  -7  -6  10       84.11      100.10     23.14 o 
  -6  -6  10       18.45       12.68     15.95 o 
  -5  -6  10        8.04       -1.96     12.76 o 
  -4  -6  10        6.82       -9.49     12.59 o 
  -3  -6  10       36.10       47.10     17.91 o 
  -2  -6  10      119.21      131.50     23.96 o 
  -1  -6  10      159.01      135.26     22.00 o 
   0  -6  10       95.72       63.30     20.04 o 
   1  -6  10       36.34       19.22     14.15 o 
   2  -6  10        0.15      -10.26      8.80 o 
   3  -6  10       66.00       91.05     11.54 o 
   4  -6  10      150.13      179.34     17.38 o 
   5  -6  10       54.18       56.23     45.02 o 
   6  -6  10       44.15       55.91     15.82 o 
   7  -6  10       17.60       16.25     13.58 o 
  -8  -5  10       10.73       11.04     16.36 o 
  -7  -5  10        3.46       -8.91     13.82 o 
  -6  -5  10      140.76      154.89     26.09 o 
  -5  -5  10      229.94      233.64     25.02 o 
  -4  -5  10      183.56      208.53     28.70 o 
  -3  -5  10      132.73      141.23     23.88 o 
  -2  -5  10        1.86      -10.71     11.78 o 
  -1  -5  10       16.80        4.01     12.43 o 
   0  -5  10       74.55       65.34     17.66 o 
   1  -5  10      172.61      169.03     25.92 o 
   2  -5  10       68.44       66.32     10.06 o 
   3  -5  10       92.41       61.41     11.88 o 
   4  -5  10       46.67       49.65     25.88 o 
   5  -5  10        0.11       -8.64      9.80 o 
   6  -5  10       11.11       14.84     12.40 o 
   7  -5  10       68.53       35.40     15.04 o 
 -10  -4  10        4.37       35.08     24.21 o 
  -9  -4  10       40.14       75.40     24.86 o 
  -7  -4  10      256.17      240.83     25.27 o 
  -6  -4  10      123.25      160.86     26.01 o 
  -5  -4  10       87.88       60.43     18.73 o 
  -4  -4  10       67.11       30.75     16.27 o 
  -3  -4  10       14.81        2.45     13.25 o 
  -2  -4  10        2.57        1.64     11.61 o 
  -1  -4  10       48.17       37.78     16.03 o 
   0  -4  10       98.05       90.45     19.30 o 
   1  -4  10       22.65       38.44     16.52 o 
   2  -4  10      153.70      197.68     17.21 o 
   3  -4  10      145.02      149.24     14.96 o 
   4  -4  10       11.02       17.90     11.61 o 
   5  -4  10       17.31       28.38     12.32 o 
   6  -4  10       37.68       48.90     15.33 o 
   7  -4  10       25.21       42.40     15.59 o 
 -10  -3  10       34.34       82.27     26.66 o 
  -9  -3  10       39.64       42.61     22.16 o 
  -8  -3  10       14.08       22.49     20.28 o 
  -7  -3  10        1.65       -4.52     10.08 o 
  -6  -3  10       49.40       67.47     14.15 o 
  -5  -3  10      288.92      277.47     26.17 o 
  -4  -3  10      776.17      803.22     50.62 o 
  -3  -3  10      386.68      346.41     29.19 o 
  -2  -3  10      142.56      133.46     22.08 o 
  -1  -3  10       39.05       17.17     13.00 o 
   0  -3  10       67.59       57.00     18.07 o 
   1  -3  10       73.13       80.22     19.30 o 
   2  -3  10      216.81      269.12     26.83 o 
   3  -3  10      204.03      253.82     19.99 o 
   4  -3  10       26.90        6.12     10.17 o 
   5  -3  10       10.01        5.87     11.49 o 
   6  -3  10       51.61       64.73     15.25 o 
   7  -3  10       35.48       22.03     13.93 o 
   8  -3  10       18.62       18.40     18.24 o 
 -10  -2  10        5.62       -3.43     20.53 o 
  -9  -2  10       52.89       89.46     26.99 o 
  -8  -2  10      135.33      179.09     31.08 o 
  -7  -2  10      238.51      254.28     20.17 o 
  -6  -2  10      282.21      268.65     18.88 o 
  -5  -2  10       73.68       89.98     21.06 o 
  -4  -2  10      122.42      115.15     16.02 o 
  -3  -2  10        3.57       -9.49     10.47 o 
  -2  -2  10       40.07       34.26     15.70 o 
  -1  -2  10       84.04       79.65     17.09 o 
   0  -2  10       57.00       75.81     19.14 o 
   1  -2  10       38.01        3.60     14.15 o 
   2  -2  10      125.02      156.95     14.51 o 
   3  -2  10       64.14       41.53     22.45 o 
   4  -2  10       46.16       32.89     12.55 o 
   5  -2  10       39.83       40.40     12.90 o 
   6  -2  10       47.94       46.20     19.79 o 
   7  -2  10        4.01       -6.13     14.31 o 
   8  -2  10        2.01       -2.37     15.95 o 
 -10  -1  10       42.36       19.63     23.22 o 
  -9  -1  10       92.18      163.39     31.24 o 
  -8  -1  10       18.55       26.90     20.61 o 
  -7  -1  10        5.62        2.29     16.85 o 
  -6  -1  10        6.39       -5.08      8.85 o 
  -5  -1  10       51.94       56.68     12.72 o 
  -4  -1  10      249.32      277.75     27.97 o 
  -3  -1  10      160.20      196.88     19.64 o 
  -2  -1  10      118.11      136.88     17.06 o 
  -1  -1  10       18.90       27.15     15.13 o 
   0  -1  10       51.24       56.75     17.42 o 
   1  -1  10      206.74      238.95     29.93 o 
   2  -1  10       73.61       91.60     11.34 o 
   3  -1  10       10.56       -3.01      9.13 o 
   4  -1  10       20.95        7.36     15.54 o 
   5  -1  10       12.84        0.25     15.37 o 
   6  -1  10        1.31      -12.35     13.98 o 
   7  -1  10      106.65      139.84     27.72 o 
   8  -1  10       33.21       27.07     20.20 o 
 -10   0  10        0.55       -2.62     18.32 o 
  -9   0  10       39.48       59.37     24.45 o 
  -8   0  10      101.79      115.22     25.60 o 
  -7   0  10       36.86       27.23     20.44 o 
  -6   0  10        0.35       -7.91      9.69 o 
  -5   0  10       14.81        7.73     10.41 o 
  -4   0  10       13.17       -0.03      9.75 o 
  -3   0  10      445.15      593.05     30.05 o 
  -2   0  10        2.93      -12.57      8.38 o 
  -1   0  10      166.15      221.80     60.31 o 
   0   0  10       98.55      127.62     16.77 o 
   1   0  10       41.49       32.96     15.70 o 
   2   0  10       31.33       39.58     16.03 o 
   3   0  10        5.28       -9.81     12.68 o 
   4   0  10       17.59       16.27     15.95 o 
   5   0  10       16.99        7.69     15.78 o 
   6   0  10       49.96       29.93     18.97 o 
   7   0  10        2.86        0.65     16.76 o 
   8   0  10       24.81        6.05     19.14 o 
 -10   1  10       43.88        5.97     20.04 o 
  -9   1  10      101.15      102.79     26.50 o 
  -8   1  10       19.98        4.42     18.15 o 
  -7   1  10        5.13      -22.90     16.03 o 
  -6   1  10        5.32       14.29     10.23 o 
  -5   1  10       54.20       70.58     14.38 o 
  -4   1  10      263.98      272.07     35.16 o 
  -3   1  10      163.97      208.78     20.75 o 
  -2   1  10      108.48      106.11     16.27 o 
  -1   1  10       19.27       19.16      9.66 o 
   0   1  10       54.41       68.35     13.51 o 
   1   1  10      194.98      246.87     32.75 o 
   2   1  10       56.76       67.63     19.79 o 
   3   1  10       12.49      -12.84     12.10 o 
   4   1  10       24.78       12.51     13.74 o 
   5   1  10       12.59       19.95     16.52 o 
   6   1  10        0.38       -4.17     14.47 o 
   7   1  10      105.81      144.75     30.01 o 
   8   1  10       33.36       65.91     23.47 o 
 -10   2  10        5.34      -15.95     21.10 o 
  -9   2  10       46.62       60.19     24.94 o 
  -8   2  10      135.44      151.94     29.93 o 
  -7   2  10      240.40      266.92     37.05 o 
  -6   2  10      286.23      288.02     36.39 o 
  -5   2  10       77.68       76.99     16.03 o 
  -4   2  10      120.95       97.90     16.85 o 
  -3   2  10        6.89       -2.75      9.34 o 
  -2   2  10       23.26       19.58     10.83 o 
  -1   2  10       74.38       74.97     14.86 o 
   0   2  10       53.81       60.77     14.07 o 
   1   2  10       32.42        4.66     10.03 o 
   2   2  10      125.81      167.89     27.15 o 
   3   2  10       54.45       43.59     17.99 o 
   4   2  10       34.80       57.49     20.20 o 
   5   2  10       26.96       20.61     17.58 o 
   6   2  10       60.34       57.24     21.18 o 
   7   2  10        5.36      -14.39     14.88 o 
   8   2  10        1.94      -13.98     16.11 o 
 -10   3  10       35.19       66.89     27.15 o 
  -9   3  10       41.42       11.94     21.92 o 
  -8   3  10       13.37       11.20     18.89 o 
  -7   3  10        1.83      -13.00     16.60 o 
  -6   3  10       46.17       44.57     20.61 o 
  -5   3  10      289.06      307.91     21.08 o 
  -4   3  10      786.96      900.92     40.91 o 
  -3   3  10      362.91      376.91     26.45 o 
  -2   3  10      130.65      120.86     17.90 o 
  -1   3  10       39.31       29.72     13.45 o 
   0   3  10       76.35       57.93     12.80 o 
   1   3  10       77.36       65.96     29.03 o 
   2   3  10      202.56      254.49     33.12 o 
   3   3  10      187.25      145.56     27.97 o 
   4   3  10       25.29       12.43     16.36 o 
   5   3  10        9.59        4.66     16.76 o 
   6   3  10       45.39       24.53     18.07 o 
   7   3  10       36.37       36.23     21.43 o 
   8   3  10       17.41        2.86     17.09 o 
 -10   4  10        4.23        4.33     22.00 o 
  -9   4  10       42.39       49.80     24.78 o 
  -8   4  10       45.27       23.96     20.28 o 
  -7   4  10      245.41      231.67     36.55 o 
  -6   4  10      128.26       98.62     25.51 o 
  -5   4  10       99.47       76.30     24.86 o 
  -4   4  10       65.11       68.68     15.01 o 
  -3   4  10       12.17       -3.30      9.92 o 
  -2   4  10        6.25       -0.29     10.00 o 
  -1   4  10       47.36       43.35     19.05 o 
   0   4  10       87.73       77.72     15.25 o 
   1   4  10       20.24       27.28     16.31 o 
   2   4  10      154.86      166.42     28.46 o 
   3   4  10      148.76      144.17     28.38 o 
   4   4  10       10.77       25.35     17.50 o 
   5   4  10       25.66       27.64     18.81 o 
   6   4  10       41.24       38.03     19.95 o 
   7   4  10       25.95       39.17     21.67 o 
  -9   5  10       29.01       44.73     23.96 o 
  -8   5  10        8.82      -13.33     16.52 o 
  -7   5  10        3.22        4.17     16.19 o 
  -6   5  10      144.89      102.38     28.21 o 
  -5   5  10      240.03      182.61     32.06 o 
  -4   5  10      166.12      164.23     41.71 o 
  -3   5  10      108.73      109.26     17.88 o 
  -2   5  10        0.57      -12.76      8.51 o 
  -1   5  10       15.81        5.78     10.44 o 
   0   5  10       69.92       82.57     16.32 o 
   1   5  10      182.88      190.43     28.54 o 
   2   5  10       71.10       42.20     18.89 o 
   3   5  10       79.00       25.11     18.97 o 
   4   5  10       40.74       11.86     14.80 o 
   5   5  10        0.06      -13.49     14.23 o 
   6   5  10       12.23        0.57     16.68 o 
   7   5  10       66.45       31.89     21.92 o 
  -9   6  10       17.69      -19.95     18.24 o 
  -8   6  10       65.40       66.73     25.43 o 
  -7   6  10       87.39       55.77     24.45 o 
  -6   6  10       25.04       11.53     18.97 o 
  -5   6  10       11.37        0.90     20.69 o 
  -4   6  10        7.56       -0.56     12.02 o 
  -3   6  10       42.01       46.34     14.64 o 
  -2   6  10      131.91      164.97     21.52 o 
  -1   6  10      159.99      153.69     28.38 o 
   0   6  10      105.57       97.72     21.67 o 
   1   6  10       42.34       41.69     13.32 o 
   2   6  10        0.09       -7.52     11.45 o 
   3   6  10       69.41       57.16     18.81 o 
   4   6  10      160.27      199.21     32.79 o 
   5   6  10       62.34       68.45     22.98 o 
   6   6  10       44.58       52.01     21.92 o 
   7   6  10       17.32       11.69     19.54 o 
  -8   7  10       15.01       22.33     22.08 o 
  -7   7  10       11.10      -26.66     18.65 o 
  -6   7  10       81.76       76.38     26.41 o 
  -5   7  10       89.76       95.03     26.74 o 
  -4   7  10       48.95       29.77     21.51 o 
  -3   7  10       30.34       19.32     13.46 o 
  -2   7  10        3.46       -3.99      9.99 o 
  -1   7  10        6.23        0.77     10.74 o 
   0   7  10       55.38       53.55     15.24 o 
   1   7  10       72.12       94.58     17.66 o 
   2   7  10       81.03      100.59     23.72 o 
   3   7  10       91.09      105.25     25.68 o 
   4   7  10       25.34       -9.32     15.62 o 
   5   7  10        5.55        0.16     16.76 o 
   6   7  10        0.40      -19.95     14.80 o 
  -8   8  10       42.50       37.05     24.86 o 
  -7   8  10       89.37      106.96     30.67 o 
  -6   8  10       32.36        1.72     19.71 o 
  -5   8  10       25.90       -6.05     19.54 o 
  -4   8  10        9.51        7.77     20.28 o 
  -3   8  10       20.03      -12.54     11.75 o 
  -2   8  10       22.04       18.44     12.86 o 
  -1   8  10      340.12      318.42     25.91 o 
   0   8  10      220.70      244.22     52.79 o 
   1   8  10       68.51       25.43     17.58 o 
   2   8  10       11.36        8.18     15.21 o 
   3   8  10        6.12       -9.32     15.21 o 
   4   8  10       58.48       44.00     22.49 o 
  -7   9  10        9.87      -26.25     18.32 o 
  -6   9  10       12.18       -5.56     21.02 o 
  -5   9  10       17.25       -0.57     17.17 o 
  -4   9  10       30.93       14.47     21.59 o 
  -3   9  10       36.16       39.83     24.04 o 
  -2   9  10       44.95       46.15     15.35 o 
  -1   9  10       29.98       26.18     14.61 o 
   0   9  10       75.56       83.64     17.15 o 
   1   9  10       99.94      127.98     27.40 o 
   2   9  10       54.44       14.15     18.07 o 
  -6  10  10       15.62        7.20     21.59 o 
  -5  10  10        7.80      -12.10     20.28 o 
  -4  10  10        0.20       12.92     20.12 o 
  -3  10  10       13.56       -1.80     19.63 o 
  -2  10  10       33.08       56.18     24.04 o 
  -1  10  10       55.09       34.51     20.61 o 
   0  10  10       85.73      112.69     30.67 o 
  -5  11  10       38.06        2.70     23.72 o 
  -4  11  10       28.93       -2.37     21.59 o 
  -3  11  10       11.17      -11.04     20.12 o 
  -2  11  10       14.98        7.44     20.36 o 
  -1  11  10        3.37      -21.26     18.89 o 
   0  11  10       58.51       79.98     28.29 o 
  -2  12  10       31.47       51.76     23.88 o 
  -1  12  10       10.79       -0.90     19.63 o 
  -4 -10  11       33.23       42.52     19.63 o 
  -3 -10  11       25.36        5.15     16.85 o 
  -2 -10  11       31.81       44.24     20.04 o 
  -1 -10  11        5.94        9.32     16.60 o 
   0 -10  11       19.50        5.64     15.37 o 
   1 -10  11       19.06       21.07     13.56 o 
   2 -10  11       12.69        0.57     12.51 o 
  -5  -9  11        1.56      -13.98     14.88 o 
  -4  -9  11        5.64      -10.79     15.29 o 
  -3  -9  11       20.71       24.12     18.40 o 
  -2  -9  11       33.51       36.55     19.95 o 
  -1  -9  11      116.50      152.35     29.36 o 
   0  -9  11       28.90       43.59     18.81 o 
   1  -9  11        4.52      -16.14     10.76 o 
   2  -9  11       15.26        4.75     19.30 o 
   3  -9  11        9.86        9.69     10.75 o 
  -6  -8  11       18.24        4.66     16.85 o 
  -5  -8  11       13.61        9.08     16.68 o 
  -4  -8  11        6.51      -19.71     14.23 o 
  -3  -8  11        6.76       13.82     16.44 o 
  -2  -8  11       16.46       30.18     18.89 o 
  -1  -8  11       13.30       17.09     15.78 o 
   0  -8  11        6.08        0.49     13.08 o 
   1  -8  11       11.60       -3.17     11.35 o 
   2  -8  11       82.28       85.88     24.59 o 
   3  -8  11       46.86       57.91     14.39 o 
   4  -8  11       12.21        4.41     13.59 o 
  -7  -7  11       38.38       53.81     21.83 o 
  -6  -7  11       56.73       73.60     23.39 o 
  -5  -7  11       42.94       43.59     20.04 o 
  -4  -7  11        2.64      -12.76     12.43 o 
  -3  -7  11       11.47       15.37     15.86 o 
  -2  -7  11       24.11       14.97     15.05 o 
  -1  -7  11       38.51       35.74     17.83 o 
   0  -7  11       34.25       53.07     19.38 o 
   1  -7  11       64.91       57.53     40.15 o 
   2  -7  11       29.68       52.82     14.77 o 
   3  -7  11       24.03       27.02     11.76 o 
   4  -7  11       40.18       45.24     15.74 o 
   5  -7  11        5.04       -1.42     12.31 o 
  -8  -6  11       18.09       16.76     18.40 o 
  -7  -6  11        2.03       19.05     16.93 o 
  -6  -6  11       29.04       34.76     18.48 o 
  -5  -6  11       87.88      103.78     23.96 o 
  -4  -6  11      131.62      167.15     27.89 o 
  -3  -6  11      135.78      115.55     24.37 o 
  -2  -6  11       94.33       75.23     20.93 o 
  -1  -6  11       40.99       35.25     18.15 o 
   0  -6  11       19.74       24.86     16.19 o 
   1  -6  11       28.02       -1.96     14.39 o 
   2  -6  11       61.87       52.26     13.35 o 
   3  -6  11       55.19       77.29     15.58 o 
   4  -6  11       19.68        3.88     15.82 o 
   5  -6  11        8.95      -11.68     11.54 o 
  -7  -5  11       48.47       77.20     22.00 o 
  -6  -5  11       49.78       40.73     18.65 o 
  -5  -5  11      114.65       99.36     22.73 o 
  -4  -5  11       15.46        6.71     14.80 o 
  -3  -5  11       11.00       18.48     15.70 o 
  -2  -5  11       81.18       98.54     22.08 o 
  -1  -5  11      128.22      172.80     26.90 o 
   0  -5  11      113.23      114.57     22.82 o 
   1  -5  11        9.65      -19.75     13.17 o 
   2  -5  11       27.28        2.07     10.20 o 
   3  -5  11        4.85       -6.10      9.49 o 
   4  -5  11       11.91       -4.20     11.37 o 
   5  -5  11       24.30       18.21     13.03 o 
   6  -5  11       31.62       23.47     14.97 o 
  -7  -4  11        0.62       -3.19     13.41 o 
  -6  -4  11        4.14       -3.60     14.56 o 
  -5  -4  11      212.35      209.92     29.69 o 
  -4  -4  11      393.87      399.81     33.69 o 
  -3  -4  11      163.66      165.03     25.92 o 
  -2  -4  11      155.10      160.94     25.27 o 
  -1  -4  11       55.45       48.00     17.75 o 
   0  -4  11        3.90      -10.71     12.92 o 
   1  -4  11       46.75       43.18     17.75 o 
   2  -4  11        7.00       12.96     10.78 o 
   3  -4  11       13.73        9.81      9.06 o 
   4  -4  11       14.22        4.81     12.38 o 
   5  -4  11        0.30       -0.89     11.25 o 
   6  -4  11        3.22        1.46     12.20 o 
  -7  -3  11       24.26        0.65     14.47 o 
  -6  -3  11       52.36       84.64     20.77 o 
  -5  -3  11      157.54      170.75     26.41 o 
  -4  -3  11        2.03        6.38     13.98 o 
  -3  -3  11       27.70        3.93     14.15 o 
  -2  -3  11       85.31       72.62     19.54 o 
  -1  -3  11       47.13       45.96     17.50 o 
   0  -3  11       10.41       11.61     12.68 o 
   1  -3  11       10.56       -5.07     12.84 o 
   2  -3  11       33.86       34.44     11.83 o 
   3  -3  11       69.27       73.52     16.17 o 
   4  -3  11       22.00       26.81     12.66 o 
   5  -3  11       25.55       28.73     13.21 o 
   6  -3  11       38.44       64.11     23.80 o 
   7  -3  11       20.13       16.85     19.30 o 
  -9  -2  11       42.93       74.42     25.11 o 
  -8  -2  11       27.68       29.28     21.10 o 
  -7  -2  11        8.33      -12.27     16.85 o 
  -6  -2  11       15.35        4.99     14.64 o 
  -5  -2  11       95.46       74.58     20.12 o 
  -4  -2  11      248.06      227.01     23.96 o 
  -3  -2  11       27.33       29.44     16.36 o 
  -2  -2  11       13.47       23.96     16.44 o 
  -1  -2  11      115.59      111.30     23.14 o 
   0  -2  11        8.31       -7.03     11.94 o 
   1  -2  11       56.90       62.40     19.38 o 
   2  -2  11      140.74      206.49     19.08 o 
   3  -2  11       88.62      110.16     17.44 o 
   4  -2  11       52.54       73.27     22.00 o 
   5  -2  11        5.80        2.54     15.21 o 
   6  -2  11        1.86      -19.01     12.68 o 
   7  -2  11       13.58        6.22     18.24 o 
  -9  -1  11       31.40       25.51     22.41 o 
  -8  -1  11       52.66       49.15     22.33 o 
  -7  -1  11       42.35       64.60     24.70 o 
  -6  -1  11       44.55       23.82     13.06 o 
  -5  -1  11       51.33       51.79     14.54 o 
  -4  -1  11       12.26        1.63     11.26 o 
  -3  -1  11       81.05       93.72     21.43 o 
  -2  -1  11      195.77      222.76     24.21 o 
  -1  -1  11      238.74      227.01     30.18 o 
   0  -1  11       85.86      106.96     21.83 o 
   1  -1  11      123.84      170.51     24.94 o 
   2  -1  11       11.08       -5.81     12.51 o 
   3  -1  11      114.16      156.11     27.64 o 
   4  -1  11      108.37      160.20     28.21 o 
   5  -1  11        3.33      -20.36     13.58 o 
   6  -1  11       46.28       13.66     18.07 o 
   7  -1  11        5.11      -20.28     15.62 o 
  -9   0  11       75.55       71.80     25.60 o 
  -8   0  11        7.72      -25.39     16.93 o 
  -7   0  11        0.01        5.97     19.05 o 
  -6   0  11        4.61      -16.04     11.16 o 
  -5   0  11       88.81      133.33     18.61 o 
  -4   0  11      133.97      194.56     48.70 o 
  -3   0  11       31.10       39.77     14.30 o 
  -2   0  11      131.53      150.86     33.61 o 
  -1   0  11       24.85       23.39     13.82 o 
   0   0  11       62.12       55.28     18.24 o 
   1   0  11       92.61       86.60     21.59 o 
   2   0  11      456.71      537.44     41.54 o 
   3   0  11       92.92      155.79     28.05 o 
   4   0  11        3.99      -13.00     14.64 o 
   5   0  11        0.47       -3.68     15.78 o 
   6   0  11       23.35       27.15     19.46 o 
   7   0  11       10.95        6.30     18.40 o 
  -9   1  11       29.00       23.47     23.72 o 
  -8   1  11       44.61       56.84     26.66 o 
  -7   1  11       32.21        9.00     18.07 o 
  -6   1  11       39.81       47.19     22.82 o 
  -5   1  11       44.85       58.27     14.69 o 
  -4   1  11       11.36       14.97     11.05 o 
  -3   1  11       85.74       74.68     16.01 o 
  -2   1  11      193.57      258.98     24.21 o 
  -1   1  11      222.47      264.79     37.17 o 
   0   1  11       82.63       90.51     22.77 o 
   1   1  11      130.34      133.05     25.60 o 
   2   1  11        9.44      -10.63     14.97 o 
   3   1  11      117.44      100.26     23.88 o 
   4   1  11      113.70       99.36     24.94 o 
   5   1  11        0.81        6.71     16.11 o 
   6   1  11       51.01       34.76     20.93 o 
   7   1  11        3.93       12.76     18.81 o 
  -9   2  11       46.37       68.20     27.23 o 
  -8   2  11       26.27       24.04     22.33 o 
  -7   2  11        9.23      -23.55     15.70 o 
  -6   2  11       14.71        8.34     18.56 o 
  -5   2  11       97.27      116.68     18.29 o 
  -4   2  11      255.68      254.16     26.25 o 
  -3   2  11       27.36       46.29     14.76 o 
  -2   2  11       12.63       18.77     11.33 o 
  -1   2  11      112.64      154.16     33.77 o 
   0   2  11        8.31       -1.78     21.02 o 
   1   2  11       58.96       58.55     20.53 o 
   2   2  11      154.68      187.02     30.50 o 
   3   2  11       87.62       98.13     24.61 o 
   4   2  11       42.85       11.20     18.07 o 
   5   2  11        4.92      -14.23     15.21 o 
   6   2  11        2.32        3.19     15.13 o 
   7   2  11       14.11        4.42     17.34 o 
  -9   3  11        7.42       -2.78     20.04 o 
  -8   3  11       17.46        0.08     19.38 o 
  -7   3  11       22.04       -8.75     16.76 o 
  -6   3  11       54.29       77.20     24.78 o 
  -5   3  11      154.99      185.90     21.76 o 
  -4   3  11        1.96        2.37     11.89 o 
  -3   3  11       29.44       34.84     14.63 o 
  -2   3  11       77.23       86.78     16.84 o 
  -1   3  11       32.55       34.24     13.15 o 
   0   3  11        5.11        0.46      9.95 o 
   1   3  11       16.16       18.11     17.54 o 
   2   3  11       31.38       19.63     17.34 o 
   3   3  11       74.89       61.74     22.33 o 
   4   3  11       26.42       14.07     19.30 o 
   5   3  11       28.84       -0.65     16.85 o 
   6   3  11       43.96       31.48     20.44 o 
   7   3  11       20.01        8.34     18.24 o 
  -9   4  11       53.75       48.17     23.31 o 
  -8   4  11       34.77       44.32     23.80 o 
  -7   4  11        0.36       -6.54     17.34 o 
  -6   4  11        3.74       -2.70     16.76 o 
  -5   4  11      207.43      203.46     36.23 o 
  -4   4  11      397.14      389.50     26.45 o 
  -3   4  11      168.96      213.97     23.79 o 
  -2   4  11      153.24      143.48     39.95 o 
  -1   4  11       53.92       38.85     13.95 o 
   0   4  11        4.96        4.18     11.15 o 
   1   4  11       53.96       46.63     14.76 o 
   2   4  11        6.98       -1.14     16.11 o 
   3   4  11       11.95        0.82     14.07 o 
   4   4  11       10.51       -6.38     16.19 o 
   5   4  11        0.22       -9.00     14.39 o 
   6   4  11        2.73       -3.60     16.76 o 
  -8   5  11       18.62       18.65     22.98 o 
  -7   5  11       51.26       61.82     24.61 o 
  -6   5  11       49.99       60.02     24.53 o 
  -5   5  11      124.48      125.12     31.48 o 
  -4   5  11       14.17       16.28     17.34 o 
  -3   5  11       11.67        7.16     13.06 o 
  -2   5  11       75.67       85.35     17.38 o 
  -1   5  11      122.70      167.10     23.67 o 
   0   5  11      118.85      122.37     46.33 o 
   1   5  11       12.54      -14.45     10.37 o 
   2   5  11       25.68        9.81     16.60 o 
   3   5  11        6.39       -2.04     15.46 o 
   4   5  11       15.80      -15.21     15.62 o 
   5   5  11       23.20       52.26     21.83 o 
   6   5  11       30.63       22.16     20.36 o 
  -8   6  11       18.04       12.10     19.22 o 
  -7   6  11        2.44       -7.36     16.36 o 
  -6   6  11       25.37        8.67     22.57 o 
  -5   6  11       79.78       99.20     31.08 o 
  -4   6  11      132.11      132.89     33.86 o 
  -3   6  11      141.67      166.07     27.56 o 
  -2   6  11       89.45       71.95     27.35 o 
  -1   6  11       42.02       49.57     15.50 o 
   0   6  11       16.67      -17.73     15.58 o 
   1   6  11       24.05       13.49     15.86 o 
   2   6  11       58.54       54.46     21.75 o 
   3   6  11       51.36       44.32     21.59 o 
   4   6  11       14.94        8.01     18.15 o 
   5   6  11        8.26       -9.73     16.68 o 
  -7   7  11       34.24       12.92     22.57 o 
  -6   7  11       56.24       63.54     25.43 o 
  -5   7  11       49.59       96.91     29.36 o 
  -4   7  11        1.98      -19.63     20.44 o 
  -3   7  11       12.73       17.19     14.15 o 
  -2   7  11       23.54        3.14     12.84 o 
  -1   7  11       36.75       22.11     14.74 o 
   0   7  11       40.96       40.78     15.05 o 
   1   7  11       63.20       89.79     24.29 o 
   2   7  11       29.12       15.29     17.50 o 
   3   7  11       26.76       32.06     21.34 o 
   4   7  11       41.08       33.28     21.10 o 
   5   7  11        4.49       -2.62     17.66 o 
  -6   8  11       16.80       36.80     26.50 o 
  -5   8  11       12.32        6.30     22.57 o 
  -4   8  11       11.26      -14.07     21.92 o 
  -3   8  11       12.59        2.71     13.74 o 
  -2   8  11       16.64       36.93     15.00 o 
  -1   8  11       11.98       11.38     13.61 o 
   0   8  11        4.40       -7.68     12.08 o 
   1   8  11       10.24       -0.57     15.13 o 
   2   8  11       84.04       84.31     25.19 o 
   3   8  11       46.87       54.46     22.90 o 
   4   8  11       12.16       25.76     19.46 o 
  -5   9  11        3.49       24.45     25.60 o 
  -4   9  11        5.83       -1.06     21.10 o 
  -3   9  11       22.46        3.76     22.41 o 
  -2   9  11       34.85       18.15     13.98 o 
  -1   9  11      114.19      118.56     20.34 o 
   0   9  11       29.07        9.74     18.89 o 
   1   9  11        5.91       -1.80     16.19 o 
   2   9  11       14.03       -4.42     17.34 o 
   3   9  11       11.59       -7.28     17.01 o 
  -4  10  11       42.05       33.20     27.72 o 
  -3  10  11       29.94       37.29     26.01 o 
  -2  10  11       32.89        7.03     23.63 o 
  -1  10  11        5.32       -6.05     22.65 o 
   0  10  11       17.47       10.71     23.06 o 
  -3  -9  12        9.05       17.99     18.07 o 
  -2  -9  12       30.59        9.81     16.44 o 
  -1  -9  12       12.21        7.36     17.17 o 
   0  -9  12        8.64       17.99     18.40 o 
  -4  -8  12       12.52       17.75     17.75 o 
  -3  -8  12        1.71      -18.48     14.07 o 
  -2  -8  12       25.71       16.93     17.99 o 
  -1  -8  12       51.81       33.94     19.71 o 
   0  -8  12       37.54       14.23     16.52 o 
   1  -8  12       19.95       12.57     13.85 o 
   2  -8  12        5.45       11.36     12.90 o 
  -6  -7  12        4.99       -8.50     17.50 o 
  -5  -7  12        2.06      -18.81     13.82 o 
  -4  -7  12       18.27       -1.39     15.70 o 
  -3  -7  12       14.85       18.24     17.01 o 
  -2  -7  12       22.50       18.81     18.56 o 
  -1  -7  12        6.26       -1.55     14.80 o 
   0  -7  12        5.81       -8.91     14.39 o 
   1  -7  12       17.22        9.49     12.98 o 
   2  -7  12       44.52       75.32     16.73 o 
   3  -7  12       60.34       67.82     15.47 o 
  -6  -6  12       22.19       16.68     16.85 o 
  -5  -6  12       20.03       13.00     17.75 o 
  -4  -6  12       12.78       -7.69     13.41 o 
  -3  -6  12        0.77      -10.55     13.90 o 
  -2  -6  12       24.24       14.47     16.68 o 
  -1  -6  12       43.24       46.04     19.22 o 
   0  -6  12       37.25       33.12     17.09 o 
   1  -6  12        9.86        3.72     13.05 o 
   2  -6  12        4.80       -3.66     11.25 o 
   3  -6  12       10.87        3.65     12.35 o 
   4  -6  12       11.48      -17.22     11.56 o 
  -7  -5  12        4.68      -12.84     14.80 o 
  -6  -5  12        6.44       10.47     16.68 o 
  -5  -5  12       24.81       -7.52     14.64 o 
  -4  -5  12       20.41       22.82     16.60 o 
  -3  -5  12       63.48       55.85     18.89 o 
  -2  -5  12       59.10       35.74     17.83 o 
  -1  -5  12       22.45       32.71     16.76 o 
   0  -5  12        9.55       13.41     16.19 o 
   1  -5  12        9.32       -2.83     11.23 o 
   2  -5  12        5.93       -8.45     11.60 o 
   3  -5  12       15.73       25.63     11.80 o 
   4  -5  12        0.10      -12.46     12.70 o 
  -7  -4  12       14.66       21.02     16.60 o 
  -6  -4  12       18.12       -3.60     15.05 o 
  -5  -4  12       47.57       34.51     17.75 o 
  -4  -4  12        9.81       -1.14     12.92 o 
  -3  -4  12        0.11       -1.31     13.41 o 
  -2  -4  12       56.86       56.59     19.87 o 
  -1  -4  12       97.39      117.51     22.57 o 
   0  -4  12       81.42       84.80     22.24 o 
   1  -4  12       29.83       46.85     20.11 o 
   2  -4  12       18.99       24.26     12.54 o 
   3  -4  12        5.12       -2.12     12.35 o 
   4  -4  12       18.07        6.17     13.05 o 
   5  -4  12       17.49       15.78     17.75 o 
  -7  -3  12       16.47       19.63     16.60 o 
  -6  -3  12        5.09       15.54     15.86 o 
  -5  -3  12      100.15       71.39     21.34 o 
  -4  -3  12       89.17       94.37     22.33 o 
  -3  -3  12       68.02       77.93     21.26 o 
  -2  -3  12       41.70       38.84     18.07 o 
  -1  -3  12        7.07      -15.13     13.33 o 
   0  -3  12       23.69       11.78     14.23 o 
   1  -3  12        0.52      -15.53     10.81 o 
   2  -3  12       39.10       72.59     14.70 o 
   3  -3  12       71.19       55.28     20.53 o 
   4  -3  12        4.84        0.00     17.01 o 
   5  -3  12        6.75       -5.40     15.86 o 
  -6  -2  12       19.65       19.30     16.60 o 
  -5  -2  12       75.56       76.13     20.69 o 
  -4  -2  12        4.31       -4.99     14.23 o 
  -3  -2  12       67.78       73.44     20.53 o 
  -2  -2  12      114.25      140.66     26.50 o 
  -1  -2  12      169.87      207.80     30.34 o 
   0  -2  12      118.83      100.75     23.88 o 
   1  -2  12      148.52      191.03     30.18 o 
   2  -2  12       59.51       90.12     22.65 o 
   3  -2  12       18.11       -6.38     14.64 o 
   4  -2  12        5.07       -7.85     14.56 o 
   5  -2  12       30.82       41.54     21.67 o 
  -8  -1  12        8.88        9.90     19.54 o 
  -6  -1  12        1.39      -15.21     15.05 o 
  -5  -1  12       12.65        4.50     16.76 o 
  -4  -1  12      159.67      150.06     27.72 o 
  -3  -1  12      113.09      159.55     27.31 o 
  -2  -1  12       36.37       51.52     17.99 o 
  -1  -1  12        5.71       -5.32     13.90 o 
   0  -1  12       15.42       17.99     17.34 o 
   1  -1  12       28.87       18.32     16.85 o 
   2  -1  12       30.71       23.80     16.19 o 
   3  -1  12       93.97      102.30     24.86 o 
   4  -1  12       32.81       39.83     21.02 o 
   5  -1  12       20.07       29.11     19.30 o 
  -8   0  12        1.98       -0.41     18.65 o 
  -7   0  12        1.95       -9.40     18.65 o 
  -6   0  12        5.69        7.77     19.14 o 
  -5   0  12       10.32        7.88     12.39 o 
  -4   0  12       16.56        3.93     15.86 o 
  -3   0  12        6.01       -1.39     15.37 o 
  -2   0  12       25.77       16.85     17.17 o 
  -1   0  12       31.57        8.01     15.13 o 
   0   0  12      216.96      205.02     30.75 o 
   1   0  12      183.68      226.28     30.34 o 
   2   0  12       78.72       68.04     22.41 o 
   3   0  12       19.97        1.23     16.52 o 
   4   0  12        4.03      -14.23     16.27 o 
   5   0  12        0.78       -5.07     14.97 o 
  -8   1  12        8.94      -11.53     18.48 o 
  -7   1  12        5.55       -2.62     20.69 o 
  -6   1  12        1.58      -13.98     17.91 o 
  -5   1  12       16.14        8.82     12.89 o 
  -4   1  12      168.38      168.77     22.01 o 
  -3   1  12      112.86      133.61     20.02 o 
  -2   1  12       37.29       53.48     19.46 o 
  -1   1  12        7.70       -7.69     13.74 o 
   0   1  12       14.79       14.80     17.09 o 
   1   1  12       26.95       47.27     19.95 o 
   2   1  12       26.48       16.36     18.56 o 
   3   1  12       92.78       95.84     25.02 o 
   4   1  12       31.96       24.12     18.15 o 
   5   1  12       22.43        0.90     18.07 o 
  -8   2  12       20.03       12.92     22.00 o 
  -7   2  12       24.57       17.58     18.24 o 
  -6   2  12       19.35       11.61     20.53 o 
  -5   2  12       75.48       61.73     17.99 o 
  -4   2  12        6.31       10.04     14.64 o 
  -3   2  12       69.64       53.41     15.52 o 
  -2   2  12      127.14      151.61     48.37 o 
  -1   2  12      179.06      239.27     25.44 o 
   0   2  12      123.51      161.10     28.70 o 
   1   2  12      144.47      145.24     28.21 o 
   2   2  12       58.46       72.29     23.55 o 
   3   2  12       17.50      -11.29     15.62 o 
   4   2  12        5.25        2.94     16.44 o 
   5   2  12       32.85       21.75     20.04 o 
  -8   3  12       11.03       -0.98     20.44 o 
  -7   3  12       16.69       24.94     20.04 o 
  -6   3  12        4.62        3.84     19.38 o 
  -5   3  12       95.55      128.88     31.08 o 
  -4   3  12       91.77      144.66     21.38 o 
  -3   3  12       67.39       49.60     22.49 o 
  -2   3  12       46.35       28.03     31.44 o 
  -1   3  12        8.84       -1.87     11.77 o 
   0   3  12       22.98       14.67     13.81 o 
   1   3  12        0.30      -14.15     14.56 o 
   2   3  12       36.43       56.18     22.82 o 
   3   3  12       74.07       82.43     25.35 o 
   4   3  12        5.91        2.21     17.34 o 
   5   3  12        8.47        2.54     19.14 o 
  -7   4  12       15.42       24.53     24.21 o 
  -6   4  12       19.73       12.59     22.82 o 
  -5   4  12       54.69      100.50     30.75 o 
  -4   4  12       10.05       -4.28     13.02 o 
  -3   4  12        0.17      -16.66     11.10 o 
  -2   4  12       58.45       50.64     16.54 o 
  -1   4  12       97.05      153.35     22.05 o 
   0   4  12       77.79      114.49     19.71 o 
   1   4  12       30.66       52.26     21.51 o 
   2   4  12       18.88       10.30     17.99 o 
   3   4  12        5.18        4.17     18.89 o 
   4   4  12       19.04       22.16     19.95 o 
   5   4  12       17.08        8.26     19.14 o 
  -7   5  12        4.22      -13.25     19.87 o 
  -6   5  12        6.16        7.03     22.00 o 
  -5   5  12       21.64       16.93     22.33 o 
  -4   5  12       14.16        9.86     14.19 o 
  -3   5  12       62.05       86.67     18.60 o 
  -2   5  12       61.98       75.48     31.69 o 
  -1   5  12       25.49       42.12     16.05 o 
   0   5  12        9.26       -6.51     12.60 o 
   1   5  12        9.07        1.80     16.19 o 
   2   5  12        8.74        3.60     18.48 o 
   3   5  12       18.47       18.15     19.79 o 
   4   5  12        0.43       -5.64     17.34 o 
  -6   6  12       24.63       37.13     25.92 o 
  -5   6  12       19.76       26.74     24.29 o 
  -4   6  12       10.22       19.38     24.86 o 
  -3   6  12        0.79      -12.54     12.99 o 
  -2   6  12       26.02       20.48     15.36 o 
  -1   6  12       40.08       39.36     23.31 o 
   0   6  12       34.98       13.06     14.58 o 
   1   6  12       10.67       -7.52     15.95 o 
   2   6  12        6.57       -8.01     17.25 o 
   3   6  12       11.03      -12.68     15.78 o 
   4   6  12       13.77       -3.52     17.99 o 
  -6   7  12        4.73       -2.13     21.10 o 
  -5   7  12        0.79       -8.83     20.85 o 
  -4   7  12       15.41        9.49     23.96 o 
  -3   7  12       15.70        9.12     13.94 o 
  -2   7  12       21.02       12.06     13.89 o 
  -1   7  12        7.73       -9.55     13.20 o 
   0   7  12        5.34      -15.13     18.15 o 
   1   7  12       17.60       46.94     20.44 o 
   2   7  12       46.24       51.85     22.33 o 
   3   7  12       58.66       50.21     22.57 o 
  -4   8  12       14.85        8.01     23.80 o 
  -3   8  12        1.50       -6.71     22.24 o 
  -2   8  12       28.02       29.15     16.66 o 
  -1   8  12       53.49       90.91     19.94 o 
   0   8  12       38.81       49.43     16.60 o 
   1   8  12       19.20        2.13     17.83 o 
   2   8  12        5.96        2.37     19.38 o 
  -3   9  12        8.21       24.70     25.92 o 
  -2   9  12       33.68       25.74     16.17 o 
  -1   9  12       12.13       11.66     15.77 o 
   0   9  12        8.79        7.36     14.65 o 
  -2  -7  13       21.91       32.55     19.54 o 
  -1  -7  13       15.34      -12.59     15.70 o 
  -4  -6  13        9.34        5.48     16.19 o 
  -3  -6  13       16.89       18.48     17.58 o 
  -2  -6  13        7.45        3.11     16.44 o 
  -1  -6  13       16.74       -7.44     14.80 o 
   0  -6  13        2.90        7.36     16.60 o 
   1  -6  13        0.91      -28.78     19.52 o 
  -5  -5  13       20.88      -11.45     14.88 o 
  -4  -5  13       12.76       12.27     16.85 o 
  -3  -5  13        4.83       10.22     16.36 o 
  -2  -5  13       24.25       -2.70     15.78 o 
  -1  -5  13       47.35       28.29     19.05 o 
   0  -5  13       70.96       73.03     22.82 o 
   1  -5  13       20.64        7.82     14.03 o 
   2  -5  13       15.57       14.38     14.45 o 
  -5  -4  13        9.93       -8.42     15.05 o 
  -4  -4  13        6.23       18.24     17.34 o 
  -3  -4  13       19.31       -1.72     15.37 o 
  -2  -4  13       19.78       18.81     16.85 o 
  -1  -4  13       12.53       30.42     19.79 o 
   0  -4  13        4.05       -4.33     14.88 o 
   1  -4  13        5.81      -21.73     14.49 o 
   2  -4  13       13.02        4.50     16.52 o 
   3  -4  13        8.18       16.76     17.09 o 
  -6  -3  13       45.31       31.81     19.63 o 
  -5  -3  13       88.58       90.28     23.47 o 
  -4  -3  13       20.41       17.75     17.25 o 
  -3  -3  13        1.12      -14.72     13.58 o 
  -2  -3  13        9.67        6.13     16.11 o 
  -1  -3  13       31.27       31.08     18.32 o 
   0  -3  13       42.17       43.18     20.20 o 
   1  -3  13       24.03       11.29     17.09 o 
   2  -3  13       31.66       21.83     18.97 o 
   3  -3  13       16.56        4.17     16.52 o 
  -6  -2  13        2.90        5.40     17.75 o 
  -5  -2  13       19.34       -6.54     17.25 o 
  -4  -2  13        2.77        8.26     16.60 o 
  -3  -2  13       12.76       10.63     16.52 o 
  -2  -2  13       25.35       -0.57     14.80 o 
  -1  -2  13        8.70        4.25     13.41 o 
   0  -2  13        7.04      -15.29     15.37 o 
   1  -2  13       58.38       56.51     22.00 o 
   2  -2  13       37.60       31.48     18.56 o 
   3  -2  13       30.97       15.46     18.24 o 
  -6  -1  13        7.18       -7.11     15.46 o 
  -5  -1  13       11.75       12.51     17.01 o 
  -4  -1  13        9.84        3.60     16.60 o 
  -3  -1  13       12.71       10.39     16.44 o 
  -2  -1  13        5.03        5.23     15.54 o 
  -1  -1  13        6.42       -3.19     15.21 o 
   0  -1  13       24.48        4.74     16.11 o 
   1  -1  13       41.45       25.68     19.05 o 
   2  -1  13       45.98       64.77     21.59 o 
   3  -1  13       13.76        3.52     16.36 o 
   4  -1  13        8.96       -5.15     15.78 o 
  -5   0  13        5.20       -8.01     15.62 o 
  -4   0  13       46.38       20.53     19.38 o 
  -3   0  13        1.32       -8.10     13.82 o 
  -2   0  13       55.33       46.78     20.28 o 
  -1   0  13       59.22       39.58     18.56 o 
   0   0  13        0.02      -14.72     13.66 o 
   1   0  13       45.12       37.86     20.69 o 
   2   0  13       94.78       90.53     25.35 o 
   3   0  13       63.92       92.16     26.25 o 
   4   0  13        2.14       -4.25     16.60 o 
  -6   1  13        7.63       10.79     21.59 o 
  -5   1  13       12.70        4.42     17.58 o 
  -4   1  13        9.88      -11.61     14.39 o 
  -3   1  13       12.08       -1.31     15.13 o 
  -2   1  13        5.48       -8.01     13.25 o 
  -1   1  13        7.03      -12.68     14.80 o 
   0   1  13       27.91       23.22     18.15 o 
   1   1  13       45.57       37.94     20.69 o 
   2   1  13       47.55       63.05     23.47 o 
   3   1  13       13.62       13.98     19.79 o 
   4   1  13        9.17       11.53     19.30 o 
  -6   2  13        2.94       21.43     23.39 o 
  -5   2  13       17.43       12.27     23.14 o 
  -4   2  13        1.84      -11.23     12.49 o 
  -3   2  13       10.60        5.48     17.01 o 
  -2   2  13       24.84       15.13     17.42 o 
  -1   2  13        7.96       -0.25     16.11 o 
   0   2  13        8.02       19.22     18.07 o 
   1   2  13       56.36       67.30     23.47 o 
   2   2  13       33.70        3.03     16.93 o 
   3   2  13       28.70       27.80     20.77 o 
  -6   3  13       46.14       35.49     26.41 o 
  -5   3  13       91.77      106.80     34.43 o 
  -4   3  13       18.90       32.81     16.18 o 
  -3   3  13        1.23      -18.65     12.91 o 
  -2   3  13        9.68       -3.06     15.62 o 
  -1   3  13       33.26       39.62     18.52 o 
   0   3  13       49.68       51.85     21.51 o 
   1   3  13       27.19       60.19     22.90 o 
   2   3  13       30.28       47.59     22.57 o 
   3   3  13       16.41       -1.96     17.58 o 
  -5   4  13       10.10        3.27     23.39 o 
  -4   4  13        5.19      -17.54     12.23 o 
  -3   4  13       18.28       21.76     15.40 o 
  -2   4  13       19.88        7.88     13.92 o 
  -1   4  13       11.76        8.28     13.71 o 
   0   4  13        4.26       -1.68     12.77 o 
   1   4  13        6.26        0.98     15.86 o 
   2   4  13       11.35      -13.58     17.91 o 
   3   4  13        5.68      -15.95     16.27 o 
  -5   5  13       22.19        5.97     25.19 o 
  -4   5  13       12.14      -27.07     21.43 o 
  -3   5  13        5.34      -11.40     13.41 o 
  -2   5  13       22.12       25.72     16.24 o 
  -1   5  13       46.60       65.37     17.49 o 
   0   5  13       75.15       72.56     19.45 o 
   1   5  13       20.00       29.36     21.43 o 
   2   5  13       14.25        7.52     19.71 o 
  -4   6  13        9.97        8.67     25.43 o 
  -3   6  13       18.81       17.97     16.04 o 
  -2   6  13        8.10        4.24     15.16 o 
  -1   6  13       20.79       23.44     15.95 o 
   0   6  13        3.38      -17.52     14.47 o 
   1   6  13        0.51      -13.90     14.64 o 
  -2   7  13       19.80       12.87     15.81 o 
  -1   7  13       11.53       11.56     17.99 o 
  -2  -3  14        4.01      -13.17     14.88 o 
  -1  -3  14        1.32        1.06     17.58 o 
  -3  -2  14        8.40      -13.00     16.52 o 
  -2  -2  14        3.57       -8.10     15.05 o 
  -1  -2  14        1.62      -14.64     14.47 o 
   0  -2  14       12.96       -6.95     15.21 o 
  -4  -1  14       13.25       12.51     17.99 o 
  -3  -1  14        2.96        3.19     15.29 o 
  -2  -1  14        2.94        1.47     16.36 o 
  -1  -1  14        7.06       -1.96     14.72 o 
   0  -1  14        9.97       -6.95     15.62 o 
   1  -1  14        5.32        4.74     16.68 o 
  -4   0  14        5.13       -3.76     17.50 o 
  -3   0  14       12.28       11.61     18.15 o 
  -2   0  14        0.07      -12.68     13.82 o 
  -1   0  14        0.62      -11.86     14.39 o 
   0   0  14       28.05       31.16     20.04 o 
   1   0  14       14.38       20.53     18.15 o 
  -4   1  14       15.21       20.85     18.40 o 
  -3   1  14        3.87       -2.21     15.70 o 
  -2   1  14        2.34       19.22     17.58 o 
  -1   1  14        7.19       -7.93     15.70 o 
   0   1  14        9.58       26.33     20.69 o 
   1   1  14        5.60       -1.55     17.17 o 
  -3   2  14        6.74       -9.81     14.80 o 
  -2   2  14        3.87        6.95     17.83 o 
  -1   2  14        0.69       -6.54     15.95 o 
   0   2  14       12.87      -15.13     14.47 o 
  -2   3  14        2.85       -8.50     16.68 o 
  -1   3  14        1.89       18.56     19.63 o 
                                                 
